# Supplementary material for: Survey and Validation of tRNA Modifications and Their Corresponding Genes in Bacillus subtilis sp Subtilis Strain 168
Source: Biomolecules. 2020 Jun 30;10(7):977. doi: 10.3390/biom10070977 (PMC7408541; doi:10.3390/biom10070977)
Supplement: Supplementary file 1 [file biomolecules-10-00977-s001.zip]

Archive with 20 entries (17 files):
- SupDat_proofs/
- SupDat_proofs/TableS5_Expresssion data - 062220.xlsx
- __MACOSX/
- __MACOSX/SupDat_proofs/
- __MACOSX/SupDat_proofs/._TableS5_Expresssion data - 062220.xlsx
- SupDat_proofs/TableS1_S2_B.subtilisTRNApaper_062820.xlsx
- __MACOSX/SupDat_proofs/._TableS1_S2_B.subtilisTRNApaper_062820.xlsx
- SupDat_proofs/.DS_Store
- __MACOSX/SupDat_proofs/._.DS_Store
- SupDat_proofs/TableS4_FitnessData.xlsx
- __MACOSX/SupDat_proofs/._TableS4_FitnessData.xlsx
- SupDat_proofs/FigureBs-tRNAmod_FIG_S1_S4.pdf
- __MACOSX/SupDat_proofs/._FigureBs-tRNAmod_FIG_S1_S4.pdf
- SupDat_proofs/~$TableS1_S2_B.subtilisTRNApaper_062820.xlsx
- __MACOSX/SupDat_proofs/._~$TableS1_S2_B.subtilisTRNApaper_062820.xlsx
- SupDat_proofs/~$TableS5_Expresssion data - 062220.xlsx
- __MACOSX/SupDat_proofs/._~$TableS5_Expresssion data - 062220.xlsx
- SupDat_proofs/TableS3_tRNASeq.xls
- __MACOSX/SupDat_proofs/._TableS3_tRNASeq.xls
- __MACOSX/._SupDat_proofs
