# Supplementary material for: Survey and Validation of tRNA Modifications and Their Corresponding Genes in Bacillus subtilis sp Subtilis Strain 168
Source: Biomolecules. 2020 Jun 30;10(7):977. doi: 10.3390/biom10070977 (PMC7408541; doi:10.3390/biom10070977)
Supplement: Supplementary file 1 [file biomolecules-10-00977-s001.zip › SupDat_proofs/TableS5_Expresssion data - 062220.xlsx]

## Sheet: Contrast List
This file contains all the data that was gathered from the Colombos database for the list fo theorized tRNA modification genes. The data set in "Table S5 - All Module Data" was further curated as described in section 2.1 of Materials and Methods.
The data contained in "Table S5 - All Module Data" is already in the appropriate format for the Clustergrammer web-tool available at http://amp.pharm.mssm.edu/clustergrammer/
Contrast Number:	Each Contrast was assigned a number from 1-90, listed in "Table S5 - All Module Data" Cells B1: CM1. The Experiment numbers and Hybridization Test Vs Reference numbers are defined for each contrast in "Contrast List" and can be used to view the original data sets in the Colombos Database.
Contrast Number	Colombos Nomenclature
	Hybridization Test Vs Reference	Experiment
1	GSM105349.ch1-vs-GSM105359.ch1	GSE4670
2	GSM105249.ch1-vs-GSM105419.ch1	GSE4673
3	GSM105250.ch1-vs-GSM105419.ch1	GSE4673
4	GSM105251.ch1-vs-GSM105419.ch1	GSE4673
5	GSM105252.ch1-vs-GSM105419.ch1	GSE4673
6	GSM105253.ch1-vs-GSM105419.ch1	GSE4673
7	GSM105255.ch1-vs-GSM105419.ch1	GSE4673
8	GSM105256.ch1-vs-GSM105419.ch1	GSE4673
9	GSM105257.ch1-vs-GSM105419.ch1	GSE4673
10	GSM105259.ch1-vs-GSM105419.ch1	GSE4673
11	GSM105260.ch1-vs-GSM105419.ch1	GSE4673
12	GSM105331.ch1-vs-GSM105419.ch1	GSE4673
13	GSM488049.ch1-vs-GSM488057.ch1	GSE19464
14	GSM488050.ch1-vs-GSM488057.ch1	GSE19464
15	GSM488053.ch1-vs-GSM488057.ch1	GSE19464
16	GSM488054.ch1-vs-GSM488057.ch1	GSE19464
17	GSM672552.ch1-vs-GSM672549.ch1	GSE27219
18	GSM672553.ch1-vs-GSM672549.ch1	GSE27219
19	GSM672554.ch1-vs-GSM672549.ch1	GSE27219
20	GSM672555.ch1-vs-GSM672549.ch1	GSE27219
21	GSM672556.ch1-vs-GSM672549.ch1	GSE27219
22	GSM672557.ch1-vs-GSM672549.ch1	GSE27219
23	GSM672572.ch1-vs-GSM672566.ch1	GSE27219
24	GSM672573.ch1-vs-GSM672566.ch1	GSE27219
25	GSM672574.ch1-vs-GSM672566.ch1	GSE27219
26	GSM672577.ch1-vs-GSM672566.ch1	GSE27219
27	GSM672578.ch1-vs-GSM672566.ch1	GSE27219
28	GSM672579.ch1-vs-GSM672566.ch1	GSE27219
29	GSM672580.ch1-vs-GSM672566.ch1	GSE27219
30	GSM672581.ch1-vs-GSM672566.ch1	GSE27219
31	GSM672582.ch1-vs-GSM672566.ch1	GSE27219
32	GSM672583.ch1-vs-GSM672566.ch1	GSE27219
33	GSM672584.ch1-vs-GSM672566.ch1	GSE27219
34	GSM672585.ch1-vs-GSM672566.ch1	GSE27219
35	GSM672586.ch1-vs-GSM672566.ch1	GSE27219
36	GSM672587.ch1-vs-GSM672566.ch1	GSE27219
37	GSM672588.ch1-vs-GSM672566.ch1	GSE27219
38	GSM672589.ch1-vs-GSM672566.ch1	GSE27219
39	GSM672590.ch1-vs-GSM672566.ch1	GSE27219
40	GSM672591.ch1-vs-GSM672566.ch1	GSE27219
41	GSM672592.ch1-vs-GSM672566.ch1	GSE27219
42	GSM672593.ch1-vs-GSM672566.ch1	GSE27219
43	GSM672594.ch1-vs-GSM672566.ch1	GSE27219
44	GSM672595.ch1-vs-GSM672566.ch1	GSE27219
45	GSM672596.ch1-vs-GSM672566.ch1	GSE27219
46	GSM672597.ch1-vs-GSM672566.ch1	GSE27219
47	GSM672723.ch1-vs-GSM672722.ch1	GSE27219
48	GSM672728.ch1-vs-GSM672722.ch1	GSE27219
49	GSM672729.ch1-vs-GSM672722.ch1	GSE27219
50	GSM672730.ch1-vs-GSM672722.ch1	GSE27219
51	GSM672732.ch1-vs-GSM672722.ch1	GSE27219
52	GSM672734.ch1-vs-GSM672722.ch1	GSE27219
53	GSM672735.ch1-vs-GSM672722.ch1	GSE27219
54	GSM672736.ch1-vs-GSM672722.ch1	GSE27219
55	GSM672713.ch1-vs-GSM672704.ch1	GSE27219
56	GSM672714.ch1-vs-GSM672704.ch1	GSE27219
57	GSM672715.ch1-vs-GSM672704.ch1	GSE27219
58	GSM672630.ch1-vs-GSM672549.ch1	GSE27219
59	GSM672631.ch1-vs-GSM672549.ch1	GSE27219
60	GSM672632.ch1-vs-GSM672549.ch1	GSE27219
61	GSM672608.ch1-vs-GSM672606.ch1	GSE27219
62	GSM672609.ch1-vs-GSM672606.ch1	GSE27219
63	GSM672618.ch1-vs-GSM672549.ch1	GSE27219
64	GSM672673.ch1-vs-GSM672549.ch1	GSE27219
65	GSM774618.ch2-vs-GSM774609.ch2	GSE31249
66	GSM774613.ch2-vs-GSM774609.ch2	GSE31249
67	GSM774614.ch2-vs-GSM774609.ch2	GSE31249
68	GSM774612.ch2-vs-GSM774609.ch2	GSE31249
69	GSM774625.ch2-vs-GSM774609.ch2	GSE31249
70	GSM774619.ch2-vs-GSM774609.ch2	GSE31249
71	GSM774626.ch2-vs-GSM774609.ch2	GSE31249
72	GSM774624.ch2-vs-GSM774609.ch2	GSE31249
73	GSM774620.ch2-vs-GSM774609.ch2	GSE31249
74	GSM1636119.ch1-vs-GSM1636117.ch1	GSE67023
75	GSM1636297.ch2-vs-GSM1636297.ch1	GSE67023
76	GSM1636298.ch2-vs-GSM1636298.ch1	GSE67023
77	GSM1080862.ch1-vs-GSM1080855.ch1	GSE44212
78	GSM1011025.ch1-vs-GSM1011025.ch2	GSE39142
79	GSM1011026.ch1-vs-GSM1011026.ch2	GSE39142
80	GSM1011029.ch1-vs-GSM1011029.ch2	GSE39142
81	GSM1011030.ch1-vs-GSM1011030.ch2	GSE39142
82	GSM1011032.ch2-vs-GSM1011032.ch1	GSE39142
83	GSM1011031.ch2-vs-GSM1011031.ch1	GSE39142
84	GSM1011027.ch2-vs-GSM1011027.ch1	GSE39142
85	GSM591867.ch2-vs-GSM591858.ch2	GSE24058
86	GSM591860.ch2-vs-GSM591858.ch2	GSE24058
87	GSM591861.ch2-vs-GSM591858.ch2	GSE24058
88	GSM591865.ch2-vs-GSM591858.ch2	GSE24058
89	GSM591866.ch2-vs-GSM591858.ch2	GSE24058
90	GSM591862.ch2-vs-GSM591858.ch2	GSE24058

## Sheet: Table S5 - All Module Data
		Contrast: 1	Contrast: 2	Contrast: 3	Contrast: 4	Contrast: 5	Contrast: 6	Contrast: 7	Contrast: 8	Contrast: 9	Contrast: 10	Contrast: 11	Contrast: 12	Contrast: 13	Contrast: 14	Contrast: 15	Contrast: 16	Contrast: 17	Contrast: 18	Contrast: 19	Contrast: 20	Contrast: 21	Contrast: 22	Contrast: 23	Contrast: 24	Contrast: 25	Contrast: 26	Contrast: 27	Contrast: 28	Contrast: 29	Contrast: 30	Contrast: 31	Contrast: 32	Contrast: 33	Contrast: 34	Contrast: 35	Contrast: 36	Contrast: 37	Contrast: 38	Contrast: 39	Contrast: 40	Contrast: 41	Contrast: 42	Contrast: 43	Contrast: 44	Contrast: 45	Contrast: 46	Contrast: 47	Contrast: 48
Gene name: tadA	Location: ASL	0.061553	3.8008	3.9014	3.9986	3.8227	3.2606	3.4347	3.638	3.1724	3.7164	3.6133	2.4687	0.64724	0.58571	0.82765	0.62662	-0.197673	-0.411493	-0.948199	-0.635984	-0.727152	-0.875669	0.307694	-0.337407	0.125034	-0.42021	0.364597	0.120849	-0.0786281	0.301882	0.653166	0.51472	0.437654	0.580141	0.314033	0.528889	0.983537	0.36799	0.345131	0.167904	0.0546182	0.405781	0.504902	0.614948	0.703941	1.30941	-0.225791	-0.950131
Gene name: trmN6	Location: ASL	0.16906	1.1283	1.411	1.7218	1.2887	1.1629	1.331	1.2536	1.4232	1.2157	1.5467	0.98538	1.8847	1.7446	1.5145	1.7355	-1.81424	-1.92927	-1.96521	-0.866635	-0.911389	-1.55355	0.691468	-0.196673	-0.225459	-1.19122	-1.01247	-1.21262	-1.35297	-1.04362	-1.13939	-1.23841	-1.18575	-0.857068	-1.29896	-1.09489	-1.00124	-1.58869	-1.06666	-0.954544	-1.05691	-1.0896	-1.24345	-1.17384	-1.04973	-0.910531	-1.05804	-1.24016
Gene name: tilS	Location: ASL	-0.41957	0.033278	0.81301	0.8711	-0.04292	-0.024537	0.43215	0.30386	-0.13179	1.0245	1.0117	-0.42461	0.11098	0.055705	-0.035235	0.13626	0.0100801	-0.130208	-0.23804	0.0221304	-0.165358	-0.207581	1.65837	1.47689	1.50667	2.65009	2.53985	2.86116	2.41595	2.25905	2.36918	2.20752	2.04344	0.0561487	2.27744	2.15029	-0.028187	2.13875	2.19302	2.17392	2.16625	1.91433	2.09903	2.17137	2.41868	0.389972	0.0411405	0.00411004
Gene name: dus1	Location: SCORE	3.9682	-3.5967	-3.8358	-3.0305	-3.332	-5.0447	-3.6852	-3.5972	-3.1539	-3.7084	-3.7568	-0.23612	1.4359	1.3995	1.521	1.3797	-0.870316	-0.745159	-0.60876	-1.12461	-0.981249	-1.04663	-0.365008	-0.360321	-0.280413	-0.356368	-0.585561	-0.66661	-0.602773	-0.837134	-0.776059	-0.836962	-0.886733	-2.07577	-0.740395	-0.756564	-2.06956	-0.687469	-0.501614	-0.541755	-0.579375	-0.669734	-0.504073	-0.554178	-0.613944	-1.61665	-0.453955	-0.897225
Gene name: truA	Location: ASL	0.79765	-3.1605	-2.175	-1.1253	-2.2441	-1.6551	-2.5524	-2.161	-0.80853	-2.9385	-2.4274	-1.4979	4.0408	3.804	3.9472	4.0924	-4.16254	-2.79742	-2.29736	-3.0688	-3.0148	-2.92875	-2.66335	-2.71598	-2.91936	-1.47811	-1.49766	-1.74411	-1.73767	-2.67955	-2.6913	-2.60062	-2.29022	-5.91159	-2.02535	-2.22697	-5.10986	-2.17799	-1.34023	-1.61915	-1.36064	-1.92584	-2.50429	-1.92441	-2.29384	-5.2249	-2.24662	-2.40541
Gene name: folE2	Location: ASL	0.25947	-1.0946	-0.5679	-0.51046	-1.7129	-1.9835	-0.91286	-0.60466	-1.3321	-0.1755	-0.73147	-2.5992	-0.12952	0.07985	-0.41575	0.23617	0.477928	0.174656	0.11151	0.0557476	0.101641	-0.112764	4.99175	5.16104	5.03875	4.34193	4.89874	4.54735	4.76241	4.43568	4.63785	4.62617	3.98726	2.54756	4.24212	4.06727	2.81473	4.23015	0.782193	1.40147	1.90543	-0.0975753	-0.0251826	0.380057	-0.415238	-0.341141	0.136933	0.171437
Gene name: tsaE	Location: ASL	-2.0218	0.53374	0.067932	-0.45109	0.70985	0.88973	-0.095956	-0.20366	0.36144	0.018698	0.21216	-1.2452	0.23074	0.60454	-0.059145	0.56649	-0.277863	-0.771466	-0.928181	-0.900429	-0.86724	-0.974295	-0.612757	-0.376848	-0.590908	-0.469062	-0.00608403	-0.232846	-0.368179	-0.856217	-1.15923	-1.09998	-1.32977	-1.39206	-1.40179	-1.55038	-1.45642	-1.59079	-1.31198	-1.34941	-1.48876	-1.32632	-1.13312	-1.0992	-1.50021	-1.08907	0.121876	-0.310509
Gene name: tsaB	Location: ASL	0.065568	-0.2056	0.47821	-0.16419	-0.52537	0.050686	-0.89353	0.79147	-0.86796	-0.026165	1.9113	-0.6653	1.0103	1.1401	0.75275	1.2207	-0.495464	-1.03142	-1.01828	-0.910291	-0.968853	-1.0208	-0.448304	-0.441949	-0.650508	-0.223073	-0.291622	-0.286904	-0.367469	-1.27495	-1.29555	-0.944257	-1.24537	-1.65155	-1.18	-1.32617	-1.43829	-1.5662	-1.32117	-1.17376	-1.34485	-1.25798	-1.17922	-1.18806	-1.32543	-1.39385	-0.219288	-0.613888
Gene name: tsaD	Location: ASL	-0.62705	-0.18722	0.078406	0.19824	-0.22098	-0.57944	-0.019785	0.29422	-0.29524	0.1214	0.24372	0.34024	1.1128	1.2387	1.0178	0.95345	-0.794396	-0.971933	-0.800625	-0.95176	-0.972366	-0.987924	-1.06361	-1.03593	-1.27505	-0.610587	-1.07154	-0.626397	-0.893553	-1.30896	-1.61894	-1.5676	-1.12897	-1.66441	-1.49287	-1.37711	-1.4958	-1.35276	-1.29456	-0.990348	-1.20776	-1.26133	-1.33728	-1.3111	-1.29558	-1.41878	-0.69021	-0.735887
Gene name: dus2	Location: SCORE	0.12833	0.13892	0.35295	0.41202	0.038763	0.30934	0.29089	0.63417	0.57614	0.94379	0.0083266	0.19205	3.3457	3.3469	3.1098	3.3628	-2.87052	-2.65945	-2.41915	-1.92411	-1.91761	-1.8506	-0.587381	-0.775603	-0.442112	-0.431523	-0.898209	-0.881507	-0.900235	-1.31025	-1.48942	-1.33959	-1.13021	-1.64492	-1.2992	-1.37017	-1.78806	-1.4286	-1.14802	-1.18682	-1.16312	-1.19397	-1.21957	-1.14963	-1.1896	-0.946463	-2.39908	-1.70585
Gene name: queG	Location: ASL	-0.14745	0.29162	-0.77714	-0.94027	-0.29023	-0.42165	-0.37582	-0.9192	-0.70354	-0.39591	-0.82171	-0.53185	2.6772	2.4889	2.7925	2.6381	-1.71277	-1.64395	-1.81105	-1.25113	-1.18301	-1.32935	-0.712256	-0.843804	-0.786785	1.10036	0.725084	0.862931	0.717385	1.2539	1.30888	1.35199	1.90056	2.51281	1.98309	1.92798	2.73824	2.02181	2.12132	2.01641	1.93844	1.98742	1.92843	1.91599	2.05986	1.71279	-1.31904	-1.40083
Gene name: cspR	Location: ASL	-1.5634	0.48235	-0.50735	-1.2632	-0.61315	0.5143	-0.15374	-1.3167	-0.89302	0.48571	-1.4838	0.31174	2.053	2.301	2.0909	2.3548	-1.89798	-1.42655	-1.28988	-1.58579	-1.90409	-2.05329	-1.58166	-1.58139	-1.6485	2.06805	1.87773	2.13112	1.90521	2.18122	1.97583	1.84702	2.01324	2.48185	1.80484	1.71296	2.59371	2.08131	1.81523	1.6736	1.53166	1.52026	1.56939	1.88298	1.62357	1.72937	-2.0314	-1.914
Gene name: yhcT	Location: ASL	1.2904	-1.9042	-1.1226	-0.54537	-0.42931	-1.3039	-1.3043	-0.95612	-0.62731	-0.819	-0.8462	-0.5254	0.2053	0.29398	0.446	0.42589	-0.655663	-0.85679	-0.807857	-0.583748	-0.760804	-0.857597	0.000792136	-0.0503618	-0.255767	1.5994	1.67196	2.05757	1.63205	2.46088	2.70082	2.37122	2.9911	3.08783	2.64134	3.12711	3.21848	2.6795	2.67111	2.74856	2.74612	2.87905	3.08256	2.72447	3.0958	3.59117	-0.567327	-0.309421
Gene name: yjbO	Location: ASL	2.2843	2.1955	1.1914	2.3202	3.253	2.2549	2.4521	1.5891	3.2323	1.8993	1.8549	1.2093	0.36134	0.25039	0.38797	0.23935	-0.331464	-0.287885	-0.122049	-0.0453138	-0.0963654	0.0399553	-0.460061	-0.532615	-0.416115	-0.553097	-0.583623	-0.341814	-0.721442	-0.0875047	-0.210963	-0.434149	-0.205731	-2.08447	-0.729194	-0.558332	-1.99093	-0.26536	-0.547097	-0.0741986	-0.0177815	-0.559271	-1.08512	-0.395549	-0.458717	-2.04061	-0.87822	-0.602029
Gene name: queC	Location: ASL	1.6402	-1.423	-0.7978	-0.41855	-1.2832	-1.7531	-1.2078	-0.67017	-0.57259	-0.8474	-0.94576	-2.8147	3.8812	3.7132	3.9231	3.7227	-3.22133	-0.834849	-0.755983	-3.02556	-3.21465	-3.5126	-1.96165	-1.81488	-1.90755	-2.35906	-1.99553	-2.18981	-2.06398	-2.01206	-2.02596	-1.92202	-1.81841	-2.27	-1.95658	-1.92219	-2.17404	-1.9936	-1.91032	-1.88509	-1.6975	-1.78337	-1.73784	-1.57567	-1.5843	-1.82727	-2.28384	-2.72116
Gene name: queD	Location: ASL	1.5736	2.3315	1.9963	2.3092	2.6521	2.3497	2.7923	2.4712	3.2439	2.6603	2.4133	2.222	4.5835	4.5291	4.501	4.4927	-2.87318	-0.601754	-0.436627	-2.49853	-2.64592	-2.6639	-2.01295	-1.96482	-2.07418	-2.83795	-2.45003	-2.5918	-2.74264	-2.74067	-2.71283	-2.69752	-2.71728	-2.80771	-2.66512	-2.78608	-2.72596	-2.73145	-2.63929	-2.76344	-2.60591	-2.38427	-2.46454	-2.26461	-2.32578	-2.17135	-1.87904	-2.58432
Gene name: queE	Location: ASL	0.37423	-0.37205	-0.50101	-0.24769	-1.1853	-0.50744	-0.65293	-0.72838	-0.12267	-0.0832	-0.72647	-2.5171	4.0338	4.0948	4.274	3.9333	-2.80829	-0.570543	-0.604992	-2.57514	-2.56721	-2.68	-2.44387	-2.42532	-2.51438	-3.42967	-3.14645	-3.15248	-3.13841	-3.32896	-3.32254	-3.3293	-3.42436	-3.48946	-3.3209	-3.45431	-3.4391	-3.32273	-3.37583	-3.45866	-3.37972	-3.24473	-3.25965	-3.14278	-3.21767	-3.15975	-1.90498	-2.56129
Gene name: queF	Location: ASL	-1.0412	0.59215	0.15956	0.77664	0.29672	0.98277	-0.093242	0.2142	0.88983	-0.071353	0.38828	-1.2007	1.7945	1.7985	1.6712	1.927	-1.76943	-0.0771966	-0.237838	-2.01547	-1.95514	-2.13149	-2.41393	-2.40112	-2.3152	-2.58015	-2.55979	-2.4902	-2.1654	-2.91261	-2.69129	-3.07532	-2.9234	-2.92711	-2.98115	-3.42313	-3.46936	-3.23913	-3.26471	-3.44451	-3.21485	-3.43257	-3.40797	-3.25716	-2.87311	-3.36112	-1.37383	-1.75865
Gene name: tmcLA	Location: ASL	-2.5619	-0.75989	-1.3065	-1.5447	-1.8069	-1.2759	-1.8387	-1.3786	-1.7905	-2.1883	-1.964	-0.71951	-0.87959	-0.97823	-0.9015	-1.1153	0.846794	0.0892385	0.12097	0.319209	0.262921	0.288449	0.836462	0.926613	0.961996	1.33306	1.10206	0.925402	1.22342	1.17915	1.28944	1.22342	0.282249	1.34336	0.413971	0.25307	1.35665	0.398615	0.701256	0.476325	0.790854	0.950912	1.23932	0.801159	1.05613	0.884003	0.987169	0.833993
Gene name: rlmN	Location: ASL	-0.4549	0.29821	-0.083831	-0.33151	0.93521	0.57487	0.15024	0.076363	0.38846	0.46074	0.63423	-1.0411	0.12269	0.15653	-0.0073452	0.18289	-0.252978	-0.0427305	0.12801	0.0132371	0.256282	0.463539	-0.526902	-0.380451	-0.662361	0.500204	-0.0203016	-0.0668525	-0.00226182	-0.544512	-0.511966	-0.482571	-0.548359	-1.8013	-0.334499	-0.262364	-1.78151	-0.548421	-0.405844	-0.444012	-0.478647	-0.841179	-0.729734	-0.571247	-0.528158	-1.36949	0.212288	0.239817
Gene name: trmD	Location: SCORE	3.0543	-1.6453	-1.8583	-0.1864	0.43923	-1.6849	-0.6457	-0.99994	0.64122	-1.1384	-1.0809	0.21577	1.5635	1.6016	1.421	0.87087	-0.962149	-1.01171	-0.837297	-0.730575	-0.795319	-0.752701	-1.31311	-1.33453	-1.36135	-0.79434	-0.881731	-1.00398	-1.10414	-1.2952	-1.2177	-1.31306	-1.92098	-2.24071	-2.0843	-2.13777	-2.15741	-1.87408	-1.4546	-1.08368	-1.28934	-1.76331	-2.27398	-1.53394	-2.84304	-3.40484	-0.687334	-0.424051
Gene name: trmFO	Location: SCORE	-0.051762	0.19351	0.19072	0.23403	0.075228	-0.56009	-0.16988	-0.20631	-0.39004	0.10755	-0.44285	-1.4602	2.7729	2.7795	2.7299	2.7432	-3.33928	-2.27945	-1.8496	-1.75073	-1.58793	-1.53766	-1.5494	-1.47313	-1.35438	1.70159	1.52722	1.35462	1.15777	1.17732	1.21558	1.43364	1.0045	-0.62339	1.32548	1.11958	-0.901163	1.13574	0.80909	0.813684	0.680193	0.199216	0.206303	0.509141	0.258925	-1.99851	-3.00774	-1.6942
Gene name: truB	Location: ASL	1.5869	-1.1434	-1.0367	-0.48568	0.088742	-1.3823	-0.37223	-0.79616	0.35767	-0.52751	-0.55669	-1.6938	3.0824	2.758	2.7814	2.6795	-2.47242	-1.01862	-0.705416	-1.70035	-1.546	-1.8548	-2.07454	-1.92353	-1.94607	-0.738223	-1.31512	-1.41931	-1.38767	-1.98195	-1.96155	-2.1731	-1.47623	-1.95709	-1.53562	-1.57915	-2.16026	-1.62562	-1.02982	-1.06779	-0.934196	-1.63948	-1.74864	-1.7019	-1.18426	-2.03161	-1.77897	-1.77774
Gene name: miaB	Location: ASL	-1.0207	-0.01445	0.64101	0.43507	-0.37474	0.0082382	-0.26896	0.72611	-0.71108	0.47129	0.74161	-1.298	0.2644	0.23813	0.39484	0.31047	0.723144	0.472054	0.461179	1.45967	1.36381	1.73093	-1.25511	-1.09136	-1.24358	0.279376	-0.364557	-0.11734	-0.137429	-1.03412	-0.671266	-0.975606	-0.52661	-1.49392	-0.513054	-0.352615	-1.55685	-0.561616	-0.716476	-0.620739	-0.578459	-0.823819	-0.98634	-0.969135	-0.86705	-1.70179	0.455429	1.21257
Gene name: miaA	Location: ASL	-0.85018	-1.535	-2.1151	-1.6968	-1.5078	-2.07	-2.0746	-2.0856	-1.8629	-2.07	-2.2034	-1.6424	0.22057	0.08924	-0.36249	0.38776	-0.0442762	-0.236733	-0.850256	-0.109888	-0.395076	-0.733552	-0.202063	-0.597388	-0.922825	2.99964	3.43378	3.60317	3.32479	3.10879	3.18645	3.22825	2.07789	-2.29726	2.6623	1.89928	-2.08165	2.61525	2.78717	2.93193	2.73656	2.8872	2.51587	2.75299	2.65741	-0.499472	-0.256045	0.184348
Gene name: mtrA	Location: SCORE	0.38881	0.46547	0.08599	-0.3417	0.74236	0.6461	0.4556	-0.39486	0.15265	0.50954	0.21191	0.50687	2.5708	2.7055	2.5464	2.6549	-1.40786	-1.09519	-1.15533	-1.58071	-1.79792	-1.89774	0.0609888	-0.388792	-0.558539	-0.237004	0.165983	-0.240417	-0.367546	-0.723247	-0.293949	-0.635661	-0.969191	-3.5643	-0.774505	-0.932118	-4.06165	-0.786378	-0.519348	-0.597498	-0.646363	-0.295189	-0.401638	-0.436272	-0.366938	-2.03218	-1.21587	-1.54909
Gene name: trmK	Location: ASL	0.81725	-2.2789	-1.0632	-1.1622	-0.91852	-2.0039	-0.85431	-0.92945	-1.3503	-0.28157	-0.24937	-3.4207	1.1644	1.3144	1.1434	1.1733	-0.787063	-0.692922	-0.579962	0.196265	0.0555587	-0.183838	0.303982	0.0694941	0.0672022	0.0882211	0.439417	0.405917	0.256275	-0.0282687	0.19519	0.306892	-0.894327	-2.50515	-0.611704	-0.85157	-2.76335	-0.456994	0.0832437	0.163336	0.0222679	-0.0461522	-0.216382	-0.122565	0.123394	-1.63145	-0.926727	-0.126805
Gene name: mtaB	Location: ASL	0.022489	-1.7431	-1.728	-2.2014	-1.1308	-1.7615	-1.2673	-1.5993	-1.5014	-0.8124	-1.2033	-0.48119	1.4082	1.3247	1.3115	1.3335	-2.75042	-1.72177	-1.41202	-2.03406	-1.87796	-1.88655	-1.25606	-1.2865	-1.1214	-0.27875	-0.730349	-0.521477	-0.678992	-0.828467	-0.749261	-0.908716	-0.777202	-1.66499	-0.538056	-0.915389	-1.4739	-0.582627	-0.463998	-0.586817	-0.621669	-0.715229	-0.780564	-0.668764	-0.644303	-1.53581	-2.72755	-2.69451
Gene name: trhP2	Location: ASL	-1.516	-1.119	-1.0518	-1.5503	-1.6941	-0.69217	-2.734	-1.0523	-3.4594	-2.0338	-0.14191	-0.96678	2.9237	2.9713	2.9511	2.8235	-3.49542	-2.1599	-1.67704	-2.10458	-1.87516	-1.7448	-1.76754	-1.68926	-1.82795	-0.88274	-1.51404	-1.22513	-1.38526	-1.38427	-1.22897	-1.3254	-1.43457	-2.29798	-1.23156	-1.49932	-2.27942	-1.29394	-1.05356	-1.00321	-0.876818	-1.00608	-1.05183	-0.812157	-1.0999	-1.47068	-2.85978	-2.66203
Gene name: trhP1	Location: ASL	0.08696	-0.89321	-1.7093	-1.6254	-1.0974	-1.1873	-1.1081	-1.9244	-1.4718	-0.94468	-1.8789	-1.4876	4.0917	4.0892	4.1258	4.0264	-3.8113	-3.27781	-2.65736	-2.5718	-2.36821	-2.19839	-1.58023	-1.62855	-1.72493	-0.908635	-1.17635	-1.12741	-1.11314	-1.6789	-2.25959	-1.69447	-2.98022	-3.81535	-2.07037	-3.26623	-3.85305	-2.57382	-1.60754	-1.28209	-1.33324	-1.78277	-2.39129	-1.35649	-2.85833	-3.22695	-3.22283	-2.55376
Gene name: trmR	Location: ASL	-0.5133	0.31612	-0.024262	-0.50635	-0.99407	0.18448	-0.064615	-0.74954	-0.89276	0.13795	-0.95363	-1.5819	3.9371	3.8584	3.3957	3.5832	-3.92312	-3.30519	-3.09648	-2.73872	-2.89772	-2.93551	-0.918599	-0.945874	-0.985464	-0.774969	-0.497683	-1.18308	-0.661589	-1.5118	-1.80113	-1.38019	-1.79163	-2.19227	-1.49276	-2.03767	-2.70869	-1.88013	-1.75589	-1.55155	-1.50313	-1.75497	-1.96384	-1.59642	-1.93431	-2.39752	-3.09309	-2.50404
Gene name: mnmA	Location: ASL	1.6797	-0.69325	-0.99643	-0.35073	-0.23882	-1.0723	-0.86499	-0.74265	0.064945	-1.0565	-0.66474	-0.4253	1.4279	1.5303	1.4928	1.5258	-2.0814	-1.19899	-0.808489	-0.509727	-0.482768	-0.437449	-1.36085	-1.57094	-0.883393	-0.556855	-1.45752	-0.642494	-1.08184	-0.67219	-0.403715	-0.846078	-0.745843	-3.3524	-0.769122	-0.903089	-2.71916	-0.808755	-0.0146305	-0.168987	-0.0229039	-0.680794	-1.01899	-0.569018	-0.506678	-1.41452	-2.20566	-1.70516
Gene name: iscS1	Location: ASL	-2.5598	-0.46693	-1.7506	-1.7989	-0.20881	-0.39998	-1.3616	-1.7576	-1.0469	-1.853	-1.4229	-0.40978	1.6839	1.7652	1.7666	1.7331	-1.89697	-1.22586	-1.25363	-0.657807	-0.564563	-0.903101	-0.583157	-0.743382	-0.837621	-0.229184	-0.363558	-0.375385	-0.722182	-0.0490376	-0.161969	0.014402	-0.0695502	-1.21616	-0.321316	-0.114312	-1.15932	-0.147532	-0.075892	0.101613	0.0737195	-0.212395	-0.475692	-0.113684	-0.165015	-0.939137	-1.54109	-1.05609
Gene name: tcdA	Location: ASL	-1.4825	-0.25176	-1.0712	-0.2927	-0.33466	-0.20943	-1.3522	-0.82255	-0.79228	-2.1063	-1.3354	-1.5424	2.1022	2.0804	1.8067	2.1391	-1.40245	-1.1672	-1.18208	-0.379719	-0.448837	-0.516739	0.200014	-0.0400885	-0.0227333	-0.346854	0.370463	-0.0980175	-0.299963	0.265071	0.412109	0.0902675	0.0928396	-0.0307605	-0.256487	-0.31026	-0.0868711	-0.279477	0.00726602	-0.112877	-0.184267	0.102326	0.124137	-0.0427479	0.315751	0.0198796	-1.08191	-0.347604
Gene name: tgt	Location: ASL	3.2973	-2.3223	-1.5358	-0.87781	1.0933	-2.075	-1.1076	-1.4091	1.0259	-1.8179	-1.2461	0.51933	1.3913	1.4036	1.2167	1.4318	-1.03146	-0.787649	-0.249991	-0.801611	-0.870819	-0.682528	-0.925424	-0.773473	-0.868038	-0.395243	-0.609112	-0.375396	-0.652145	-0.931378	-0.892038	-1.18268	-1.42048	-3.27271	-1.31557	-1.32678	-3.16398	-1.23747	-0.641508	-0.550047	-0.652738	-1.24168	-1.53239	-1.14979	-1.06257	-3.32055	-0.887512	-0.361613
Gene name: queA	Location: ACS	0.3696	0.068614	-0.75999	-1.238	1.468	0.80512	0.33213	-0.87648	-0.52597	-0.21133	-1.0228	1.2436	1.6716	1.5805	1.7171	1.6495	-1.11169	-1.02622	-0.597919	-1.1123	-1.11753	-1.01476	-0.232319	-0.164279	-0.37009	0.402323	0.319174	0.242082	0.0370255	-0.0480814	-0.15197	-0.110475	-0.518193	-2.02319	-0.307956	-0.472496	-1.84787	-0.319046	-0.065203	0.0861171	0.0645864	-0.360374	-0.741166	-0.19564	-0.243864	-3.12523	-0.791451	-0.720921
Gene name: thiI	Location: ACS	2.4436	0.54962	0.10809	0.1601	0.11922	0.73561	-0.72072	-0.18174	-0.82521	-0.90951	-0.21232	-1.1246	0.51001	0.5642	0.54568	0.59846	-0.481736	-0.631842	-0.403733	-0.781274	-0.622095	-0.522644	-1.1402	-1.15558	-1.26132	0.502325	-0.0528735	0.167855	-0.265058	0.390388	0.259635	0.227147	0.564469	1.07156	0.49523	0.600265	1.01439	-0.111155	0.160862	0.259847	0.349469	-0.374775	-0.364611	-0.0865802	-0.268779	0.488335	-0.262876	-0.806457
Gene name: nifZ	Location: VLP	0.8809	-0.68874	-0.68498	-1.155	-0.75181	-0.88236	-0.60528	-0.77037	-1.2101	0.016364	-0.25967	0.2257	0.34395	0.2197	0.089526	0.4493	-0.270764	-0.650292	-0.724634	-0.800668	-0.83497	-0.731954	-0.235754	-0.492986	-0.674729	0.289975	0.294841	0.459308	0.21119	0.463745	0.529834	0.391725	0.429392	1.86774	0.404048	0.460217	1.67729	0.108678	0.136439	0.194775	0.316956	0.288625	0.369186	0.304038	0.186767	1.0063	-0.14428	-0.850689
Gene name: trmB	Location: ASL	-0.38394	-0.62978	-0.020372	-0.52815	0.22801	-0.47225	0.0095041	-0.2344	0.010618	0.018192	0.36447	-1.3602	3.1869	3.1154	3.1721	3.1338	-2.11869	-2.32501	-2.6631	-1.96843	-2.34315	-2.67643	-0.217454	-0.409082	-0.425321	0.0666906	0.742787	0.182492	0.301297	0.0217715	-0.24249	-0.179632	-1.2086	-2.89098	-0.9816	-1.30247	-3.02075	-0.841325	-0.325074	-0.488821	-0.314825	-0.39625	-0.755561	-0.341279	-0.456931	-1.89034	-1.82031	-1.44929
Gene name: tsaC	Location: ASL	0.62736	-0.64091	0.62953	0.15203	-1.7925	-1.7088	-0.79063	0.75431	-0.58184	-0.43327	-0.24864	0.55089	1.0236	1.0295	0.99229	0.89144	-1.30081	-1.01978	-0.803878	-0.847826	-1.21391	-1.01807	0.0965175	0.0704353	0.0929687	0.255714	0.199967	0.0637226	-0.0611262	-0.396355	-0.102516	-0.401315	-0.824005	-1.24664	-0.727555	-0.808245	-1.05191	-0.602909	-0.226537	-0.20162	-0.185132	-0.507984	-0.760408	-0.535746	-0.44915	-1.49532	-1.58443	-1.35249
Gene name: mnmG	Location: ASL	-0.31063	-0.28132	-1.7386	-1.8661	-1.1599	-0.54395	-1.0371	-2.0028	-0.97748	-1.3107	-2.395	-1.0989	0.98003	0.94153	1.0171	0.86025	-1.65265	-1.09295	-0.638447	-1.34552	-1.37548	-1.16099	-0.695008	-0.598729	-0.810453	-0.622526	-1.17262	-0.859302	-1.02428	-1.3566	-1.05617	-1.31703	-1.10594	-2.27798	-0.789492	-0.955509	-2.28205	-0.837689	-0.748737	-1.03866	-0.96971	-1.38742	-1.57023	-1.55842	-1.51198	-3.941	-1.07292	-1.63896
Gene name: mnmE	Location: ASL	1.1606	-0.98301	-1.1599	-0.83393	-0.5768	-1.3769	-0.64538	-1.0272	-0.22974	-0.66705	-0.84618	0.21465	0.52545	0.7258	0.35939	0.55931	-1.42345	-1.33245	-1.21811	-1.2388	-1.20556	-1.08648	-0.0917087	0.0497852	-0.0900574	-1.04855	-0.490017	-1.05363	-0.556314	-1.39191	-1.30264	-1.06194	-0.78786	-1.34862	-0.822479	-0.933117	-1.63999	-0.974295	-1.11947	-1.02056	-1.17773	-1.03168	-1.16295	-1.12023	-1.22453	-2.07064	-1.02122	-1.19602
[truncated: 42 more columns]

## Sheet: Sheet1
LocusTag	Gene name	Location			GSM105349.ch1-vs-GSM105359.ch1	GSM105249.ch1-vs-GSM105419.ch1	GSM105250.ch1-vs-GSM105419.ch1	GSM105251.ch1-vs-GSM105419.ch1	GSM105252.ch1-vs-GSM105419.ch1	GSM105253.ch1-vs-GSM105419.ch1	GSM105255.ch1-vs-GSM105419.ch1	GSM105256.ch1-vs-GSM105419.ch1	GSM105257.ch1-vs-GSM105419.ch1	GSM105259.ch1-vs-GSM105419.ch1	GSM105260.ch1-vs-GSM105419.ch1	GSM105331.ch1-vs-GSM105419.ch1	GSM488049.ch1-vs-GSM488057.ch1	GSM488050.ch1-vs-GSM488057.ch1	GSM488053.ch1-vs-GSM488057.ch1	GSM488054.ch1-vs-GSM488057.ch1	GSM672552.ch1-vs-GSM672549.ch1	GSM672553.ch1-vs-GSM672549.ch1	GSM672554.ch1-vs-GSM672549.ch1	GSM672555.ch1-vs-GSM672549.ch1	GSM672556.ch1-vs-GSM672549.ch1	GSM672557.ch1-vs-GSM672549.ch1	GSM672572.ch1-vs-GSM672566.ch1	GSM672573.ch1-vs-GSM672566.ch1	GSM672574.ch1-vs-GSM672566.ch1	GSM672577.ch1-vs-GSM672566.ch1	GSM672578.ch1-vs-GSM672566.ch1	GSM672579.ch1-vs-GSM672566.ch1	GSM672580.ch1-vs-GSM672566.ch1	GSM672581.ch1-vs-GSM672566.ch1	GSM672582.ch1-vs-GSM672566.ch1	GSM672583.ch1-vs-GSM672566.ch1	GSM672584.ch1-vs-GSM672566.ch1	GSM672585.ch1-vs-GSM672566.ch1	GSM672586.ch1-vs-GSM672566.ch1	GSM672587.ch1-vs-GSM672566.ch1	GSM672588.ch1-vs-GSM672566.ch1	GSM672589.ch1-vs-GSM672566.ch1	GSM672590.ch1-vs-GSM672566.ch1	GSM672591.ch1-vs-GSM672566.ch1	GSM672592.ch1-vs-GSM672566.ch1	GSM672593.ch1-vs-GSM672566.ch1	GSM672594.ch1-vs-GSM672566.ch1	GSM672595.ch1-vs-GSM672566.ch1	GSM672596.ch1-vs-GSM672566.ch1
					test_GSE4670_phrC/ref_GSE4670_wt	test_GSE4673_upp/ref_GSE4673_wt	test_GSE4673_upp/ref_GSE4673_wt	test_GSE4673_upp/ref_GSE4673_wt	test_GSE4673_upp_HPUra/ref_GSE4673_wt	test_GSE4673_upp_HPUra/ref_GSE4673_wt	test_GSE4673_lexAind/ref_GSE4673_wt	test_GSE4673_lexAind/ref_GSE4673_wt	test_GSE4673_lexAind/ref_GSE4673_wt	test_GSE4673_lexAind_HPUra/ref_GSE4673_wt	test_GSE4673_lexAind_HPUra/ref_GSE4673_wt	test_GSE4673_phage_UV/ref_GSE4673_wt	test_GSE19464_ytvA_light/ref_GSE19464_dark_290	test_GSE19464_ytvA_light/ref_GSE19464_dark_290	test_GSE19464_ytvA_dark/ref_GSE19464_dark_290	test_GSE19464_ytvA_dark/ref_GSE19464_dark_290	test_GSE27219_LB_tran/ref_GSE27219_LB_exp	test_GSE27219_LB_tran/ref_GSE27219_LB_exp	test_GSE27219_LB_tran/ref_GSE27219_LB_exp	test_GSE27219_LB_stat/ref_GSE27219_LB_exp	test_GSE27219_LB_stat/ref_GSE27219_LB_exp	test_GSE27219_LB_stat/ref_GSE27219_LB_exp	test_GSE27219_CH_sporul_2h/ref_GSE27219_CH_sporul	test_GSE27219_CH_sporul_2h/ref_GSE27219_CH_sporul	test_GSE27219_CH_sporul_2h/ref_GSE27219_CH_sporul	test_GSE27219_CH_sporul_3h/ref_GSE27219_CH_sporul	test_GSE27219_CH_sporul_4h/ref_GSE27219_CH_sporul	test_GSE27219_CH_sporul_4h/ref_GSE27219_CH_sporul	test_GSE27219_CH_sporul_4h/ref_GSE27219_CH_sporul	test_GSE27219_CH_sporul_5h/ref_GSE27219_CH_sporul	test_GSE27219_CH_sporul_5h/ref_GSE27219_CH_sporul	test_GSE27219_CH_sporul_5h/ref_GSE27219_CH_sporul	test_GSE27219_CH_sporul_6h/ref_GSE27219_CH_sporul	test_GSE27219_CH_sporul_6h/ref_GSE27219_CH_sporul	test_GSE27219_CH_sporul_6h/ref_GSE27219_CH_sporul	test_GSE27219_CH_sporul_6h/ref_GSE27219_CH_sporul	test_GSE27219_CH_sporul_6h/ref_GSE27219_CH_sporul	test_GSE27219_CH_sporul_6h/ref_GSE27219_CH_sporul	test_GSE27219_CH_sporul_6h/ref_GSE27219_CH_sporul	test_GSE27219_CH_sporul_6h/ref_GSE27219_CH_sporul	test_GSE27219_CH_sporul_6h/ref_GSE27219_CH_sporul	test_GSE27219_CH_sporul_7h/ref_GSE27219_CH_sporul	test_GSE27219_CH_sporul_7h/ref_GSE27219_CH_sporul	test_GSE27219_CH_sporul_7h/ref_GSE27219_CH_sporul	test_GSE27219_CH_sporul_8h/ref_GSE27219_CH_sporul
					GSE4670	GSE4673	GSE4673	GSE4673	GSE4673	GSE4673	GSE4673	GSE4673	GSE4673	GSE4673	GSE4673	GSE4673	GSE19464	GSE19464	GSE19464	GSE19464	GSE27219	GSE27219	GSE27219	GSE27219	GSE27219	GSE27219	GSE27219	GSE27219	GSE27219	GSE27219	GSE27219	GSE27219	GSE27219	GSE27219	GSE27219	GSE27219	GSE27219	GSE27219	GSE27219	GSE27219	GSE27219	GSE27219	GSE27219	GSE27219	GSE27219	GSE27219	GSE27219	GSE27219	GSE27219
					GEO	GEO	GEO	GEO	GEO	GEO	GEO	GEO	GEO	GEO	GEO	GEO	GEO	GEO	GEO	GEO	GEO	GEO	GEO	GEO	GEO	GEO	GEO	GEO	GEO	GEO	GEO	GEO	GEO	GEO	GEO	GEO	GEO	GEO	GEO	GEO	GEO	GEO	GEO	GEO	GEO	GEO	GEO	GEO	GEO
					cDNA	cDNA	cDNA	cDNA	cDNA	cDNA	cDNA	cDNA	cDNA	cDNA	cDNA	cDNA	nimble	nimble	nimble	nimble	nimble	nimble	nimble	nimble	nimble	nimble	nimble	nimble	nimble	nimble	nimble	nimble	nimble	nimble	nimble	nimble	nimble	nimble	nimble	nimble	nimble	nimble	nimble	nimble	nimble	nimble	nimble	nimble	nimble
BSU00180	tadA	ASL	Location: ASL	Gene name: tadA	0.061553	3.8008	3.9014	3.9986	3.8227	3.2606	3.4347	3.638	3.1724	3.7164	3.6133	2.4687	0.64724	0.58571	0.82765	0.62662	-0.197673	-0.411493	-0.948199	-0.635984	-0.727152	-0.875669	0.307694	-0.337407	0.125034	-0.42021	0.364597	0.120849	-0.0786281	0.301882	0.653166	0.51472	0.437654	0.580141	0.314033	0.528889	0.983537	0.36799	0.345131	0.167904	0.0546182	0.405781	0.504902	0.614948	0.703941
BSU00340	trmN6	ASL	Location: ASL	Gene name: trmN6	0.16906	1.1283	1.411	1.7218	1.2887	1.1629	1.331	1.2536	1.4232	1.2157	1.5467	0.98538	1.8847	1.7446	1.5145	1.7355	-1.81424	-1.92927	-1.96521	-0.866635	-0.911389	-1.55355	0.691468	-0.196673	-0.225459	-1.19122	-1.01247	-1.21262	-1.35297	-1.04362	-1.13939	-1.23841	-1.18575	-0.857068	-1.29896	-1.09489	-1.00124	-1.58869	-1.06666	-0.954544	-1.05691	-1.0896	-1.24345	-1.17384	-1.04973
BSU00670	tilS	ASL	Location: ASL	Gene name: tilS	-0.41957	0.033278	0.81301	0.8711	-0.04292	-0.024537	0.43215	0.30386	-0.13179	1.0245	1.0117	-0.42461	0.11098	0.055705	-0.035235	0.13626	0.0100801	-0.130208	-0.23804	0.0221304	-0.165358	-0.207581	1.65837	1.47689	1.50667	2.65009	2.53985	2.86116	2.41595	2.25905	2.36918	2.20752	2.04344	0.0561487	2.27744	2.15029	-0.028187	2.13875	2.19302	2.17392	2.16625	1.91433	2.09903	2.17137	2.41868
BSU00810	dus1	SCORE	Location: SCORE	Gene name: dus1	3.9682	-3.5967	-3.8358	-3.0305	-3.332	-5.0447	-3.6852	-3.5972	-3.1539	-3.7084	-3.7568	-0.23612	1.4359	1.3995	1.521	1.3797	-0.870316	-0.745159	-0.60876	-1.12461	-0.981249	-1.04663	-0.365008	-0.360321	-0.280413	-0.356368	-0.585561	-0.66661	-0.602773	-0.837134	-0.776059	-0.836962	-0.886733	-2.07577	-0.740395	-0.756564	-2.06956	-0.687469	-0.501614	-0.541755	-0.579375	-0.669734	-0.504073	-0.554178	-0.613944
BSU01480	truA	ASL	Location: ASL	Gene name: truA	0.79765	-3.1605	-2.175	-1.1253	-2.2441	-1.6551	-2.5524	-2.161	-0.80853	-2.9385	-2.4274	-1.4979	4.0408	3.804	3.9472	4.0924	-4.16254	-2.79742	-2.29736	-3.0688	-3.0148	-2.92875	-2.66335	-2.71598	-2.91936	-1.47811	-1.49766	-1.74411	-1.73767	-2.67955	-2.6913	-2.60062	-2.29022	-5.91159	-2.02535	-2.22697	-5.10986	-2.17799	-1.34023	-1.61915	-1.36064	-1.92584	-2.50429	-1.92441	-2.29384
BSU03340	folE2	ASL	Location: ASL	Gene name: folE2	0.25947	-1.0946	-0.5679	-0.51046	-1.7129	-1.9835	-0.91286	-0.60466	-1.3321	-0.1755	-0.73147	-2.5992	-0.12952	0.07985	-0.41575	0.23617	0.477928	0.174656	0.11151	0.0557476	0.101641	-0.112764	4.99175	5.16104	5.03875	4.34193	4.89874	4.54735	4.76241	4.43568	4.63785	4.62617	3.98726	2.54756	4.24212	4.06727	2.81473	4.23015	0.782193	1.40147	1.90543	-0.0975753	-0.0251826	0.380057	-0.415238
BSU05910	tsaE	ASL	Location: ASL	Gene name: tsaE	-2.0218	0.53374	0.067932	-0.45109	0.70985	0.88973	-0.095956	-0.20366	0.36144	0.018698	0.21216	-1.2452	0.23074	0.60454	-0.059145	0.56649	-0.277863	-0.771466	-0.928181	-0.900429	-0.86724	-0.974295	-0.612757	-0.376848	-0.590908	-0.469062	-0.00608403	-0.232846	-0.368179	-0.856217	-1.15923	-1.09998	-1.32977	-1.39206	-1.40179	-1.55038	-1.45642	-1.59079	-1.31198	-1.34941	-1.48876	-1.32632	-1.13312	-1.0992	-1.50021
BSU05920	tsaB	ASL	Location: ASL	Gene name: tsaB	0.065568	-0.2056	0.47821	-0.16419	-0.52537	0.050686	-0.89353	0.79147	-0.86796	-0.026165	1.9113	-0.6653	1.0103	1.1401	0.75275	1.2207	-0.495464	-1.03142	-1.01828	-0.910291	-0.968853	-1.0208	-0.448304	-0.441949	-0.650508	-0.223073	-0.291622	-0.286904	-0.367469	-1.27495	-1.29555	-0.944257	-1.24537	-1.65155	-1.18	-1.32617	-1.43829	-1.5662	-1.32117	-1.17376	-1.34485	-1.25798	-1.17922	-1.18806	-1.32543
BSU05940	tsaD	ASL	Location: ASL	Gene name: tsaD	-0.62705	-0.18722	0.078406	0.19824	-0.22098	-0.57944	-0.019785	0.29422	-0.29524	0.1214	0.24372	0.34024	1.1128	1.2387	1.0178	0.95345	-0.794396	-0.971933	-0.800625	-0.95176	-0.972366	-0.987924	-1.06361	-1.03593	-1.27505	-0.610587	-1.07154	-0.626397	-0.893553	-1.30896	-1.61894	-1.5676	-1.12897	-1.66441	-1.49287	-1.37711	-1.4958	-1.35276	-1.29456	-0.990348	-1.20776	-1.26133	-1.33728	-1.3111	-1.29558
BSU08030	dus2	SCORE	Location: SCORE	Gene name: dus2	0.12833	0.13892	0.35295	0.41202	0.038763	0.30934	0.29089	0.63417	0.57614	0.94379	0.0083266	0.19205	3.3457	3.3469	3.1098	3.3628	-2.87052	-2.65945	-2.41915	-1.92411	-1.91761	-1.8506	-0.587381	-0.775603	-0.442112	-0.431523	-0.898209	-0.881507	-0.900235	-1.31025	-1.48942	-1.33959	-1.13021	-1.64492	-1.2992	-1.37017	-1.78806	-1.4286	-1.14802	-1.18682	-1.16312	-1.19397	-1.21957	-1.14963	-1.1896
BSU08910	queG	ASL	Location: ASL	Gene name: queG	-0.14745	0.29162	-0.77714	-0.94027	-0.29023	-0.42165	-0.37582	-0.9192	-0.70354	-0.39591	-0.82171	-0.53185	2.6772	2.4889	2.7925	2.6381	-1.71277	-1.64395	-1.81105	-1.25113	-1.18301	-1.32935	-0.712256	-0.843804	-0.786785	1.10036	0.725084	0.862931	0.717385	1.2539	1.30888	1.35199	1.90056	2.51281	1.98309	1.92798	2.73824	2.02181	2.12132	2.01641	1.93844	1.98742	1.92843	1.91599	2.05986
BSU08930	cspR	ASL	Location: ASL	Gene name: cspR	-1.5634	0.48235	-0.50735	-1.2632	-0.61315	0.5143	-0.15374	-1.3167	-0.89302	0.48571	-1.4838	0.31174	2.053	2.301	2.0909	2.3548	-1.89798	-1.42655	-1.28988	-1.58579	-1.90409	-2.05329	-1.58166	-1.58139	-1.6485	2.06805	1.87773	2.13112	1.90521	2.18122	1.97583	1.84702	2.01324	2.48185	1.80484	1.71296	2.59371	2.08131	1.81523	1.6736	1.53166	1.52026	1.56939	1.88298	1.62357
BSU11620	yjbO	ASL	Location: ASL	Gene name: yjbO	2.2843	2.1955	1.1914	2.3202	3.253	2.2549	2.4521	1.5891	3.2323	1.8993	1.8549	1.2093	0.36134	0.25039	0.38797	0.23935	-0.331464	-0.287885	-0.122049	-0.0453138	-0.0963654	0.0399553	-0.460061	-0.532615	-0.416115	-0.553097	-0.583623	-0.341814	-0.721442	-0.0875047	-0.210963	-0.434149	-0.205731	-2.08447	-0.729194	-0.558332	-1.99093	-0.26536	-0.547097	-0.0741986	-0.0177815	-0.559271	-1.08512	-0.395549	-0.458717
BSU13720	queC	ASL	Location: ASL	Gene name: queC	1.6402	-1.423	-0.7978	-0.41855	-1.2832	-1.7531	-1.2078	-0.67017	-0.57259	-0.8474	-0.94576	-2.8147	3.8812	3.7132	3.9231	3.7227	-3.22133	-0.834849	-0.755983	-3.02556	-3.21465	-3.5126	-1.96165	-1.81488	-1.90755	-2.35906	-1.99553	-2.18981	-2.06398	-2.01206	-2.02596	-1.92202	-1.81841	-2.27	-1.95658	-1.92219	-2.17404	-1.9936	-1.91032	-1.88509	-1.6975	-1.78337	-1.73784	-1.57567	-1.5843
BSU13730	queD	ASL	Location: ASL	Gene name: queD	1.5736	2.3315	1.9963	2.3092	2.6521	2.3497	2.7923	2.4712	3.2439	2.6603	2.4133	2.222	4.5835	4.5291	4.501	4.4927	-2.87318	-0.601754	-0.436627	-2.49853	-2.64592	-2.6639	-2.01295	-1.96482	-2.07418	-2.83795	-2.45003	-2.5918	-2.74264	-2.74067	-2.71283	-2.69752	-2.71728	-2.80771	-2.66512	-2.78608	-2.72596	-2.73145	-2.63929	-2.76344	-2.60591	-2.38427	-2.46454	-2.26461	-2.32578
BSU13740	queE	ASL	Location: ASL	Gene name: queE	0.37423	-0.37205	-0.50101	-0.24769	-1.1853	-0.50744	-0.65293	-0.72838	-0.12267	-0.0832	-0.72647	-2.5171	4.0338	4.0948	4.274	3.9333	-2.80829	-0.570543	-0.604992	-2.57514	-2.56721	-2.68	-2.44387	-2.42532	-2.51438	-3.42967	-3.14645	-3.15248	-3.13841	-3.32896	-3.32254	-3.3293	-3.42436	-3.48946	-3.3209	-3.45431	-3.4391	-3.32273	-3.37583	-3.45866	-3.37972	-3.24473	-3.25965	-3.14278	-3.21767
BSU13750	queF	ASL	Location: ASL	Gene name: queF	-1.0412	0.59215	0.15956	0.77664	0.29672	0.98277	-0.093242	0.2142	0.88983	-0.071353	0.38828	-1.2007	1.7945	1.7985	1.6712	1.927	-1.76943	-0.0771966	-0.237838	-2.01547	-1.95514	-2.13149	-2.41393	-2.40112	-2.3152	-2.58015	-2.55979	-2.4902	-2.1654	-2.91261	-2.69129	-3.07532	-2.9234	-2.92711	-2.98115	-3.42313	-3.46936	-3.23913	-3.26471	-3.44451	-3.21485	-3.43257	-3.40797	-3.25716	-2.87311
BSU15060	tmcLA	ASL	Location: ASL	Gene name: tmcLA	-2.5619	-0.75989	-1.3065	-1.5447	-1.8069	-1.2759	-1.8387	-1.3786	-1.7905	-2.1883	-1.964	-0.71951	-0.87959	-0.97823	-0.9015	-1.1153	0.846794	0.0892385	0.12097	0.319209	0.262921	0.288449	0.836462	0.926613	0.961996	1.33306	1.10206	0.925402	1.22342	1.17915	1.28944	1.22342	0.282249	1.34336	0.413971	0.25307	1.35665	0.398615	0.701256	0.476325	0.790854	0.950912	1.23932	0.801159	1.05613
BSU15750	rlmN	ASL	Location: ASL	Gene name: rlmN	-0.4549	0.29821	-0.083831	-0.33151	0.93521	0.57487	0.15024	0.076363	0.38846	0.46074	0.63423	-1.0411	0.12269	0.15653	-0.0073452	0.18289	-0.252978	-0.0427305	0.12801	0.0132371	0.256282	0.463539	-0.526902	-0.380451	-0.662361	0.500204	-0.0203016	-0.0668525	-0.00226182	-0.544512	-0.511966	-0.482571	-0.548359	-1.8013	-0.334499	-0.262364	-1.78151	-0.548421	-0.405844	-0.444012	-0.478647	-0.841179	-0.729734	-0.571247	-0.528158
BSU16030	trmD	ASL	Location: ASL	Gene name: trmD	3.0543	-1.6453	-1.8583	-0.1864	0.43923	-1.6849	-0.6457	-0.99994	0.64122	-1.1384	-1.0809	0.21577	1.5635	1.6016	1.421	0.87087	-0.962149	-1.01171	-0.837297	-0.730575	-0.795319	-0.752701	-1.31311	-1.33453	-1.36135	-0.79434	-0.881731	-1.00398	-1.10414	-1.2952	-1.2177	-1.31306	-1.92098	-2.24071	-2.0843	-2.13777	-2.15741	-1.87408	-1.4546	-1.08368	-1.28934	-1.76331	-2.27398	-1.53394	-2.84304
BSU16130	trmFO	SCORE	Location: SCORE	Gene name: trmFO	-0.051762	0.19351	0.19072	0.23403	0.075228	-0.56009	-0.16988	-0.20631	-0.39004	0.10755	-0.44285	-1.4602	2.7729	2.7795	2.7299	2.7432	-3.33928	-2.27945	-1.8496	-1.75073	-1.58793	-1.53766	-1.5494	-1.47313	-1.35438	1.70159	1.52722	1.35462	1.15777	1.17732	1.21558	1.43364	1.0045	-0.62339	1.32548	1.11958	-0.901163	1.13574	0.80909	0.813684	0.680193	0.199216	0.206303	0.509141	0.258925
BSU16660	truB	SCORE	Location: SCORE	Gene name: truB	1.5869	-1.1434	-1.0367	-0.48568	0.088742	-1.3823	-0.37223	-0.79616	0.35767	-0.52751	-0.55669	-1.6938	3.0824	2.758	2.7814	2.6795	-2.47242	-1.01862	-0.705416	-1.70035	-1.546	-1.8548	-2.07454	-1.92353	-1.94607	-0.738223	-1.31512	-1.41931	-1.38767	-1.98195	-1.96155	-2.1731	-1.47623	-1.95709	-1.53562	-1.57915	-2.16026	-1.62562	-1.02982	-1.06779	-0.934196	-1.63948	-1.74864	-1.7019	-1.18426
BSU17010	miaB	ASL	Location: ASL	Gene name: miaB	-1.0207	-0.01445	0.64101	0.43507	-0.37474	0.0082382	-0.26896	0.72611	-0.71108	0.47129	0.74161	-1.298	0.2644	0.23813	0.39484	0.31047	0.723144	0.472054	0.461179	1.45967	1.36381	1.73093	-1.25511	-1.09136	-1.24358	0.279376	-0.364557	-0.11734	-0.137429	-1.03412	-0.671266	-0.975606	-0.52661	-1.49392	-0.513054	-0.352615	-1.55685	-0.561616	-0.716476	-0.620739	-0.578459	-0.823819	-0.98634	-0.969135	-0.86705
BSU17330	miaA	ASL	Location: ASL	Gene name: miaA	-0.85018	-1.535	-2.1151	-1.6968	-1.5078	-2.07	-2.0746	-2.0856	-1.8629	-2.07	-2.2034	-1.6424	0.22057	0.08924	-0.36249	0.38776	-0.0442762	-0.236733	-0.850256	-0.109888	-0.395076	-0.733552	-0.202063	-0.597388	-0.922825	2.99964	3.43378	3.60317	3.32479	3.10879	3.18645	3.22825	2.07789	-2.29726	2.6623	1.89928	-2.08165	2.61525	2.78717	2.93193	2.73656	2.8872	2.51587	2.75299	2.65741
BSU22780	mtrA	ASL	Location: ASL	Gene name: mtrA	0.38881	0.46547	0.08599	-0.3417	0.74236	0.6461	0.4556	-0.39486	0.15265	0.50954	0.21191	0.50687	2.5708	2.7055	2.5464	2.6549	-1.40786	-1.09519	-1.15533	-1.58071	-1.79792	-1.89774	0.0609888	-0.388792	-0.558539	-0.237004	0.165983	-0.240417	-0.367546	-0.723247	-0.293949	-0.635661	-0.969191	-3.5643	-0.774505	-0.932118	-4.06165	-0.786378	-0.519348	-0.597498	-0.646363	-0.295189	-0.401638	-0.436272	-0.366938
BSU25180	trmK	SCORE	Location: SCORE	Gene name: trmK	0.81725	-2.2789	-1.0632	-1.1622	-0.91852	-2.0039	-0.85431	-0.92945	-1.3503	-0.28157	-0.24937	-3.4207	1.1644	1.3144	1.1434	1.1733	-0.787063	-0.692922	-0.579962	0.196265	0.0555587	-0.183838	0.303982	0.0694941	0.0672022	0.0882211	0.439417	0.405917	0.256275	-0.0282687	0.19519	0.306892	-0.894327	-2.50515	-0.611704	-0.85157	-2.76335	-0.456994	0.0832437	0.163336	0.0222679	-0.0461522	-0.216382	-0.122565	0.123394
BSU25430	mtaB	ASL	Location: ASL	Gene name: mtaB	0.022489	-1.7431	-1.728	-2.2014	-1.1308	-1.7615	-1.2673	-1.5993	-1.5014	-0.8124	-1.2033	-0.48119	1.4082	1.3247	1.3115	1.3335	-2.75042	-1.72177	-1.41202	-2.03406	-1.87796	-1.88655	-1.25606	-1.2865	-1.1214	-0.27875	-0.730349	-0.521477	-0.678992	-0.828467	-0.749261	-0.908716	-0.777202	-1.66499	-0.538056	-0.915389	-1.4739	-0.582627	-0.463998	-0.586817	-0.621669	-0.715229	-0.780564	-0.668764	-0.644303
BSU27340	trhP2	ASL	Location: ASL	Gene name: trhP2	-1.516	-1.119	-1.0518	-1.5503	-1.6941	-0.69217	-2.734	-1.0523	-3.4594	-2.0338	-0.14191	-0.96678	2.9237	2.9713	2.9511	2.8235	-3.49542	-2.1599	-1.67704	-2.10458	-1.87516	-1.7448	-1.76754	-1.68926	-1.82795	-0.88274	-1.51404	-1.22513	-1.38526	-1.38427	-1.22897	-1.3254	-1.43457	-2.29798	-1.23156	-1.49932	-2.27942	-1.29394	-1.05356	-1.00321	-0.876818	-1.00608	-1.05183	-0.812157	-1.0999
BSU27350	trhP1	ASL	Location: ASL	Gene name: trhP1	0.08696	-0.89321	-1.7093	-1.6254	-1.0974	-1.1873	-1.1081	-1.9244	-1.4718	-0.94468	-1.8789	-1.4876	4.0917	4.0892	4.1258	4.0264	-3.8113	-3.27781	-2.65736	-2.5718	-2.36821	-2.19839	-1.58023	-1.62855	-1.72493	-0.908635	-1.17635	-1.12741	-1.11314	-1.6789	-2.25959	-1.69447	-2.98022	-3.81535	-2.07037	-3.26623	-3.85305	-2.57382	-1.60754	-1.28209	-1.33324	-1.78277	-2.39129	-1.35649	-2.85833
BSU27360	trmR	ASL	Location: ASL	Gene name: trmR	-0.5133	0.31612	-0.024262	-0.50635	-0.99407	0.18448	-0.064615	-0.74954	-0.89276	0.13795	-0.95363	-1.5819	3.9371	3.8584	3.3957	3.5832	-3.92312	-3.30519	-3.09648	-2.73872	-2.89772	-2.93551	-0.918599	-0.945874	-0.985464	-0.774969	-0.497683	-1.18308	-0.661589	-1.5118	-1.80113	-1.38019	-1.79163	-2.19227	-1.49276	-2.03767	-2.70869	-1.88013	-1.75589	-1.55155	-1.50313	-1.75497	-1.96384	-1.59642	-1.93431
BSU27500	mnmA	ASL	Location: ASL	Gene name: mnmA	1.6797	-0.69325	-0.99643	-0.35073	-0.23882	-1.0723	-0.86499	-0.74265	0.064945	-1.0565	-0.66474	-0.4253	1.4279	1.5303	1.4928	1.5258	-2.0814	-1.19899	-0.808489	-0.509727	-0.482768	-0.437449	-1.36085	-1.57094	-0.883393	-0.556855	-1.45752	-0.642494	-1.08184	-0.67219	-0.403715	-0.846078	-0.745843	-3.3524	-0.769122	-0.903089	-2.71916	-0.808755	-0.0146305	-0.168987	-0.0229039	-0.680794	-1.01899	-0.569018	-0.506678
BSU27510	iscS1	ASL	Location: ASL	Gene name: iscS1	-2.5598	-0.46693	-1.7506	-1.7989	-0.20881	-0.39998	-1.3616	-1.7576	-1.0469	-1.853	-1.4229	-0.40978	1.6839	1.7652	1.7666	1.7331	-1.89697	-1.22586	-1.25363	-0.657807	-0.564563	-0.903101	-0.583157	-0.743382	-0.837621	-0.229184	-0.363558	-0.375385	-0.722182	-0.0490376	-0.161969	0.014402	-0.0695502	-1.21616	-0.321316	-0.114312	-1.15932	-0.147532	-0.075892	0.101613	0.0737195	-0.212395	-0.475692	-0.113684	-0.165015
BSU27540	tcdA	ASL	Location: ASL	Gene name: tcdA	-1.4825	-0.25176	-1.0712	-0.2927	-0.33466	-0.20943	-1.3522	-0.82255	-0.79228	-2.1063	-1.3354	-1.5424	2.1022	2.0804	1.8067	2.1391	-1.40245	-1.1672	-1.18208	-0.379719	-0.448837	-0.516739	0.200014	-0.0400885	-0.0227333	-0.346854	0.370463	-0.0980175	-0.299963	0.265071	0.412109	0.0902675	0.0928396	-0.0307605	-0.256487	-0.31026	-0.0868711	-0.279477	0.00726602	-0.112877	-0.184267	0.102326	0.124137	-0.0427479	0.315751
BSU27710	tgt	ASL	Location: ASL	Gene name: tgt	3.2973	-2.3223	-1.5358	-0.87781	1.0933	-2.075	-1.1076	-1.4091	1.0259	-1.8179	-1.2461	0.51933	1.3913	1.4036	1.2167	1.4318	-1.03146	-0.787649	-0.249991	-0.801611	-0.870819	-0.682528	-0.925424	-0.773473	-0.868038	-0.395243	-0.609112	-0.375396	-0.652145	-0.931378	-0.892038	-1.18268	-1.42048	-3.27271	-1.31557	-1.32678	-3.16398	-1.23747	-0.641508	-0.550047	-0.652738	-1.24168	-1.53239	-1.14979	-1.06257
BSU27720	queA	ASL	Location: ASL	Gene name: queA	0.3696	0.068614	-0.75999	-1.238	1.468	0.80512	0.33213	-0.87648	-0.52597	-0.21133	-1.0228	1.2436	1.6716	1.5805	1.7171	1.6495	-1.11169	-1.02622	-0.597919	-1.1123	-1.11753	-1.01476	-0.232319	-0.164279	-0.37009	0.402323	0.319174	0.242082	0.0370255	-0.0480814	-0.15197	-0.110475	-0.518193	-2.02319	-0.307956	-0.472496	-1.84787	-0.319046	-0.065203	0.0861171	0.0645864	-0.360374	-0.741166	-0.19564	-0.243864
BSU29580	thiI	ACS	Location: ACS	Gene name: thiI	2.4436	0.54962	0.10809	0.1601	0.11922	0.73561	-0.72072	-0.18174	-0.82521	-0.90951	-0.21232	-1.1246	0.51001	0.5642	0.54568	0.59846	-0.481736	-0.631842	-0.403733	-0.781274	-0.622095	-0.522644	-1.1402	-1.15558	-1.26132	0.502325	-0.0528735	0.167855	-0.265058	0.390388	0.259635	0.227147	0.564469	1.07156	0.49523	0.600265	1.01439	-0.111155	0.160862	0.259847	0.349469	-0.374775	-0.364611	-0.0865802	-0.268779
BSU29590	nifZ	ACS	Location: ACS	Gene name: nifZ	0.8809	-0.68874	-0.68498	-1.155	-0.75181	-0.88236	-0.60528	-0.77037	-1.2101	0.016364	-0.25967	0.2257	0.34395	0.2197	0.089526	0.4493	-0.270764	-0.650292	-0.724634	-0.800668	-0.83497	-0.731954	-0.235754	-0.492986	-0.674729	0.289975	0.294841	0.459308	0.21119	0.463745	0.529834	0.391725	0.429392	1.86774	0.404048	0.460217	1.67729	0.108678	0.136439	0.194775	0.316956	0.288625	0.369186	0.304038	0.186767
BSU29900	trmB	VLP	Location: VLP	Gene name: trmB	-0.38394	-0.62978	-0.020372	-0.52815	0.22801	-0.47225	0.0095041	-0.2344	0.010618	0.018192	0.36447	-1.3602	3.1869	3.1154	3.1721	3.1338	-2.11869	-2.32501	-2.6631	-1.96843	-2.34315	-2.67643	-0.217454	-0.409082	-0.425321	0.0666906	0.742787	0.182492	0.301297	0.0217715	-0.24249	-0.179632	-1.2086	-2.89098	-0.9816	-1.30247	-3.02075	-0.841325	-0.325074	-0.488821	-0.314825	-0.39625	-0.755561	-0.341279	-0.456931
BSU36950	tsaC	ASL	Location: ASL	Gene name: tsaC	0.62736	-0.64091	0.62953	0.15203	-1.7925	-1.7088	-0.79063	0.75431	-0.58184	-0.43327	-0.24864	0.55089	1.0236	1.0295	0.99229	0.89144	-1.30081	-1.01978	-0.803878	-0.847826	-1.21391	-1.01807	0.0965175	0.0704353	0.0929687	0.255714	0.199967	0.0637226	-0.0611262	-0.396355	-0.102516	-0.401315	-0.824005	-1.24664	-0.727555	-0.808245	-1.05191	-0.602909	-0.226537	-0.20162	-0.185132	-0.507984	-0.760408	-0.535746	-0.44915
BSU41010	mnmG	ASL	Location: ASL	Gene name: mnmG	-0.31063	-0.28132	-1.7386	-1.8661	-1.1599	-0.54395	-1.0371	-2.0028	-0.97748	-1.3107	-2.395	-1.0989	0.98003	0.94153	1.0171	0.86025	-1.65265	-1.09295	-0.638447	-1.34552	-1.37548	-1.16099	-0.695008	-0.598729	-0.810453	-0.622526	-1.17262	-0.859302	-1.02428	-1.3566	-1.05617	-1.31703	-1.10594	-2.27798	-0.789492	-0.955509	-2.28205	-0.837689	-0.748737	-1.03866	-0.96971	-1.38742	-1.57023	-1.55842	-1.51198
BSU41020	mnmE	ASL	Location: ASL	Gene name: mnmE	1.1606	-0.98301	-1.1599	-0.83393	-0.5768	-1.3769	-0.64538	-1.0272	-0.22974	-0.66705	-0.84618	0.21465	0.52545	0.7258	0.35939	0.55931	-1.42345	-1.33245	-1.21811	-1.2388	-1.20556	-1.08648	-0.0917087	0.0497852	-0.0900574	-1.04855	-0.490017	-1.05363	-0.556314	-1.39191	-1.30264	-1.06194	-0.78786	-1.34862	-0.822479	-0.933117	-1.63999	-0.974295	-1.11947	-1.02056	-1.17773	-1.03168	-1.16295	-1.12023	-1.22453
[truncated: 45 more columns]
