# Supplementary material for: Survey and Validation of tRNA Modifications and Their Corresponding Genes in Bacillus subtilis sp Subtilis Strain 168
Source: Biomolecules. 2020 Jun 30;10(7):977. doi: 10.3390/biom10070977 (PMC7408541; doi:10.3390/biom10070977)
Supplement: Supplementary file 1 [file biomolecules-10-00977-s001.zip › SupDat_proofs/TableS1_S2_B.subtilisTRNApaper_062820.xlsx]

## Sheet: Table S1 E. coli
	Locus Tag	UniprotID	RefSeq Locus T	Gene Symbol	Entry name	Protein names
1	b0423	P77718	NP_414957.1	thiI	THII_ECOLI	tRNA sulfurtransferase (EC 2.8.1.4) (Sulfur carrier protein ThiS sulfurtransferase) (Thiamine biosynthesis protein ThiI) (tRNA 4-thiouridine synthase)
2	b2530	P0A6B7	YP_026169.1	iscS	ISCS_ECOLI	Cysteine desulfurase IscS (EC 2.8.1.7) (NifS protein homolog) (ThiI transpersulfidase) (TusA transpersulfidase)
3	b2745	Q57261	NP_417225.1	truD	TRUD_ECOLI	tRNA pseudouridine synthase D (EC 5.4.99.27) (tRNA pseudouridine(13) synthase) (tRNA pseudouridylate synthase D) (tRNA-uridine isomerase D)
4	b2140	P33371	NP_416645.1	dusC	DUSC_ECOLI	tRNA-dihydrouridine(16) synthase (EC 1.3.1.-) (U16-specific dihydrouridine synthase) (U16-specific Dus) (tRNA-dihydrouridine synthase C)
5	b3260	P0ABT5	NP_417726.1	dusB	DUSB_ECOLI	tRNA-dihydrouridine synthase B (EC 1.3.1.-) contact uniprot for 17 position
6	b4049	P32695	NP_418473.2	dusA	DUSA_ECOLI	tRNA-dihydrouridine(20/20a) synthase (EC 1.3.1.-) (EC 1.3.1.91) (U20-specific dihydrouridine synthase) (U20-specific Dus) (tRNA-dihydrouridine synthase A)
7	b3651	P0AGJ2	NP_418108.1	trmH	TRMH_ECOLI	tRNA (guanosine(18)-2'-O)-methyltransferase (EC 2.1.1.34) (tRNA [Gm18] methyltransferase)
8	b1344	P76055	NP_415860.1	ttcA	TTCA_ECOLI	tRNA 2-thiocytidine biosynthesis protein TtcA
9	b2532	P0AE01	NP_417027.1	trmJ	TRMJ_ECOLI	tRNA (cytidine/uridine-2'-O-)-methyltransferase TrmJ (EC 2.1.1.200) (tRNA (cytidine(32)/uridine(32)-2'-O)-methyltransferase) (tRNA Cm32/Um32 methyltransferase)
10	b0058	P0AA37	NP_414600.1	rluA	RLUA_ECOLI	Ribosomal large subunit pseudouridine synthase A (EC 5.4.99.28) (EC 5.4.99.29) (23S rRNA pseudouridine(746) synthase) (rRNA pseudouridylate synthase A) (rRNA-uridine isomerase A) (tRNA pseudouridine(32) synthase)
11	b2081	P76403	NP_416585.1	trhP	TRHP_ECOLI	tRNA hydroxylation protein P
12	b1055	P24188	NP_415573.1	trhO	TRHO_ECOLI	tRNA hydroxylation protein O
13	b1870	P76290	NP_416384.1	cmoA	CMOA_ECOLI	Carboxy-S-adenosyl-L-methionine synthase (Cx-SAM synthase) (EC 2.1.3.-)
14	b1871	P76291	NP_416385.1	cmoB	CMOB_ECOLI	tRNA U34 carboxymethyltransferase (EC 2.5.1.-)
15	b0921	P36566	NP_415441.1	cmoM	CMOM_ECOLI	tRNA 5-carboxymethoxyuridine methyltransferase (EC 2.1.1.-) (cmo5U methyltransferase)
16	b0188	P52097	NP_414730.1	tilS	TILS_ECOLI	tRNA(Ile)-lysidine synthase (EC 6.3.4.19) (tRNA(Ile)-2-lysyl-cytidine synthase) (tRNA(Ile)-lysidine synthetase)
17	b2474	P76562	NP_416969.1	tmcA	TMCA_ECOLI	tRNA(Met) cytidine acetyltransferase TmcA (EC 2.3.1.193)
18	b2559	P68398	NP_417054.2	tadA	TADA_ECOLI	tRNA-specific adenosine deaminase (EC 3.5.4.33)
19	b2153	P0A6T5	NP_416658.1	folE	GCH1_ECOLI	GTP cyclohydrolase 1 (EC 3.5.4.16) (GTP cyclohydrolase I) (GTP-CH-I)
20	b2765	P65870	NP_417245.1	queD	QUED_ECOLI	6-carboxy-5,6,7,8-tetrahydropterin synthase (CPH4 synthase) (EC 4.1.2.50) (Queuosine biosynthesis protein QueD)
21	b2777	P64554	NP_417257.1	ygcF	QUEE_ECOLI	7-carboxy-7-deazaguanine synthase (CDG synthase) (EC 4.3.99.3) (Queuosine biosynthesis protein QueE)
22	b0444	P77756	NP_414978.1	queC	QUEC_ECOLI	7-cyano-7-deazaguanine synthase (EC 6.3.4.20) (7-cyano-7-carbaguanine synthase) (PreQ(0) synthase) (Queuosine biosynthesis protein QueC)
23	b2794	Q46920	NP_417274.1	queF	QUEF_ECOLI	NADPH-dependent 7-cyano-7-deazaguanine reductase (EC 1.7.1.13) (7-cyano-7-carbaguanine reductase) (NADPH-dependent nitrile oxidoreductase) (PreQ(0) reductase)
24	b0406	P0A847	NP_414940.1	tgt	TGT_ECOLI	Queuine tRNA-ribosyltransferase (EC 2.4.2.29) (Guanine insertion enzyme) (tRNA-guanine transglycosylase)
25	b0405	P0A7F9	NP_414939.1	queA	QUEA_ECOLI	S-adenosylmethionine:tRNA ribosyltransferase-isomerase (EC 2.4.99.17) (Queuosine biosynthesis protein QueA)
26	b4166	P39288	NP_418587.1	queG	QUEG_ECOLI	Epoxyqueuosine reductase (EC 1.17.99.6) (Queuosine biosynthesis protein QueG)
27	b0144	P27305	NP_414686.3	yadB/GLUQRS	GLUQ_ECOLI	Glutamyl-Q tRNA(Asp) synthetase (Glu-Q-RSs) (EC 6.1.1.-)
28	b3606	P0AGJ7	NP_418063.1	trmL	TRML_ECOLI	tRNA (cytidine(34)-2'-O)-methyltransferase (EC 2.1.1.207) (tRNA (cytidine/uridine-2'-O-)-methyltransferase TrmL)
29	b3470	P0A890	NP_417927.1	tusA	TUSA_ECOLI	Sulfur carrier protein TusA (Sulfur mediator TusA) (Sulfur transfer protein TusA) (tRNA 2-thiouridine synthesizing protein A)
30	b3343	P45530	NP_417802.1	tusB	TUSB_ECOLI	Protein TusB (tRNA 2-thiouridine synthesizing protein B)
31	b3344	P45531	NP_417803.1	tusC	TUSC_ECOLI	Protein TusC (tRNA 2-thiouridine synthesizing protein C)
32	b3345	P45532	NP_417804.1	tusD	TUSD_ECOLI	Sulfurtransferase TusD (EC 2.8.1.-) (tRNA 2-thiouridine synthesizing protein D)
33	b0969	P0AB18	NP_415489.4	tusE	TUSE_ECOLI	Sulfurtransferase TusE (EC 2.8.1.-) (tRNA 2-thiouridine synthesizing protein E)
34	b3706	P25522	NP_418162.1	mnmE	MNME_ECOLI	tRNA modification GTPase MnmE (EC 3.6.-.-)
35	b3741	P0A6U3	NP_418197.1	mnmG	MNMG_ECOLI	tRNA uridine 5-carboxymethylaminomethyl modification enzyme MnmG (Glucose-inhibited division protein A)
36	b1133	P25745	NP_415651.4	mnmA	MNMA_ECOLI	tRNA-specific 2-thiouridylase MnmA (EC 2.8.1.13)
37	b2324	P77182	NP_416827.4	mnmCD	MNMC_ECOLI	tRNA 5-methylaminomethyl-2-thiouridine biosynthesis bifunctional protein MnmC (tRNA mnm(5)s(2)U biosynthesis bifunctional protein) [Includes: tRNA (mnm(5)s(2)U34)-methyltransferase (EC 2.1.1.61); FAD-dependent cmnm(5)s(2)U34 oxidoreductase (EC 1.5.-.-)]
38	b1764	P16456	NP_416278.1	selD	SELD_ECOLI	Selenide, water dikinase (EC 2.7.9.3) (Selenium donor protein) (Selenophosphate synthase)
39	b0503	P33667	NP_415036.1	mnmH	SELU_ECOLI	tRNA 2-selenouridine synthase (EC 2.9.1.-) (Selenophosphate-dependent tRNA 2-selenouridine synthase)
40	b4022	P32684	NP_418446.1	rluF	RLUF_ECOLI	23S rRNA pseudouridine(2604) synthase/ tRNA pseudouridine (35) synthase
41	b3282	P45748	NP_417741.1	tsaC	TSAC_ECOLI	Threonylcarbamoyl-AMP synthase (TC-AMP synthase) (EC 2.7.7.87) (L-threonylcarbamoyladenylate synthase) (Ribosome maturation factor TsaC) (t(6)A37 threonylcarbamoyladenosine biosynthesis protein TsaC) (tRNA threonylcarbamoyladenosine biosynthesis protein TsaC)
42	b3064	P05852	NP_417536.1	tsaD	TSAD_ECOLI	tRNA N6-adenosine threonylcarbamoyltransferase (EC 2.3.1.234) (N6-L-threonylcarbamoyladenine synthase) (t(6)A synthase) (t(6)A37 threonylcarbamoyladenosine biosynthesis protein TsaD) (tRNA threonylcarbamoyladenosine biosynthesis protein TsaD)
43	b1807	P76256	NP_416321.1	tsaB	TSAB_ECOLI	tRNA threonylcarbamoyladenosine biosynthesis protein TsaB (t(6)A37 threonylcarbamoyladenosine biosynthesis protein TsaB)
44	b4168	P0AF67	NP_418589.1	tsaE	TSAE_ECOLI	tRNA threonylcarbamoyladenosine biosynthesis protein TsaE (t(6)A37 threonylcarbamoyladenosine biosynthesis protein TsaE)
45	b2812	Q46927	NP_417292.1	tcdA	TCDA_ECOLI	tRNA threonylcarbamoyladenosine dehydratase (EC 6.1.-.-) (t(6)A37 dehydratase)
46	b2810	Q46925	NP_417290.1﻿	csdA	CSDA_ECOLI	Cysteine desulfurase CsdA
47	b2811	P0AGF2	NP_417291.1	cdsE	CSDE_ECOLI	Sulfur acceptor protein CsdE
48	b0195	P28634	NP_414737.1	trmO	TRMO_ECOLI	tRNA (adenine(37)-N6)-methyltransferase (EC 2.1.1.-) (tRNA (m6t6A37) methyltransferase) (tRNA methyltransferase O)
49	b4171	P16384	NP_418592.1	miaA	MIAA_ECOLI	tRNA dimethylallyltransferase (EC 2.5.1.75) (Dimethylallyl diphosphate:tRNA dimethylallyltransferase) (DMAPP:tRNA dimethylallyltransferase) (DMATase) (Isopentenyl-diphosphate:tRNA isopentenyltransferase) (IPP transferase) (IPPT) (IPTase)
50	b0661	P0AEI1	NP_415194.1	miaB	MIAB_ECOLI	tRNA-2-methylthio-N(6)-dimethylallyladenosine synthase (EC 2.8.4.3) ((Dimethylallyl)adenosine tRNA methylthiotransferase MiaB) (tRNA-i(6)A37 methylthiotransferase)
51	b2575	P31825	NP_417070.2	trmN6	TRMN6_ECOLI	tRNA1(Val) (adenine(37)-N6)-methyltransferase (EC 2.1.1.223) (tRNA m6A37 methyltransferase)
52	b2607	P0A873	NP_417098.1	trmD	TRMD_ECOLI	tRNA (guanine-N(1)-)-methyltransferase (EC 2.1.1.228) (M1G-methyltransferase) (tRNA [GM37] methyltransferase)
53	b2517	P36979	NP_417012.1	rlmN	RLMN_ECOLI	Dual-specificity RNA methyltransferase RlmN (EC 2.1.1.192) (23S rRNA (adenine(2503)-C(2))-methyltransferase) (23S rRNA m2A2503 methyltransferase) (Ribosomal RNA large subunit methyltransferase N) (tRNA (adenine(37)-C(2))-methyltransferase) (tRNA m2A37 methyltransferase)
54	b2318	P07649	NP_416821.1	truA	TRUA_ECOLI	tRNA pseudouridine synthase A (EC 5.4.99.12) (tRNA pseudouridine(38-40) synthase) (tRNA pseudouridylate synthase I) (PSU-I) (tRNA-uridine isomerase I)
55	b2960	P0A8I5	NP_417435.1	trmI	TRMB_ECOLI	tRNA (guanine-N(7)-)-methyltransferase (EC 2.1.1.33) (tRNA (guanine(46)-N(7))-methyltransferase) (tRNA(m7G46)-methyltransferase)
56	b2583	Q47319	NP_417078.4﻿	tapT	TAPT_ECOLI	tRNA-uridine aminocarboxypropyltransferase
57	b3965	P23003	NP_418400.1	trmA	TRMA_ECOLI	tRNA/tmRNA (uracil-C(5))-methyltransferase (EC 2.1.1.-) (EC 2.1.1.35) (tRNA (uracil(54)-C(5))-methyltransferase) (tRNA(m5U54)-methyltransferase) (RUMT) (tmRNA (uracil(341)-C(5))-methyltransferase)
58	b3166	P60340	NP_417635.1	truB	TRUB_ECOLI	tRNA pseudouridine synthase B (EC 5.4.99.25) (Protein P35) (tRNA pseudouridine(55) synthase) (Psi55 synthase) (tRNA pseudouridylate synthase) (tRNA-uridine isomerase)
59	b2791	P0AA41	NP_417271.1	truC	TRUC_ECOLI	tRNA pseudouridine synthase C (EC 5.4.99.26) (tRNA pseudouridine(65) synthase) (tRNA pseudouridylate synthase C) (tRNA-uridine isomerase C)

## Sheet: Table S2 B.subtilis
	RefSeq Locus Tag	Protein ID	Entry	Gene Symbol	Product	Evidence code		Gene names																FIGfam ID	PATRIC genus-specific families (PLfams)	PATRIC cross-genus families (PGfams)
1	BSU29580	NP_390836.2	O34595	thiI	tRNA 4-thiouridine synthase (EC 2.8.1.4)	5	PMID:22773787	thiI ytbJ BSU29580																FIG00142893	PLF_1386_00004538	PGF_06115957
2	BSU29590	NP_390837.1	O34874	nifZ	Putative cysteine desulfurase, associated with tRNA 4-thiouridine synthase	5	PMID:22773787	iscS2 nifS2 BSU29590																FIG00000001	PLF_1386_00005862	PGF_00040464
3	BSU00810	NP_387962.1	P37567	dus1	tRNA-dihydrouridine synthase DusB	1	needs experimental validation	dus1 yacF BSU00810																FIG00000580	PLF_1386_00000443	PGF_00912265
4	BSU08030	NP_388684.1	O31546	dus2	tRNA-dihydrouridine synthase 2	1	needs experimental validation	dus2 yfjN BSU08030																FIG00000580	PLF_1386_00000412	PGF_03473104
5	BSU25180	NP_390397.1	P54471	trmK	tRNA (adenine(22)-N(1))-methyltransferase (EC 2.1.1.217)	5	PMID:18420655	trmK yqfN BSU25180																FIG00008776	PLF_1386_00004506	PGF_00413189
6	BSU11620	NP_389044.1	O31613	yjbO	tRNA pseudouridine(31/32) synthase (EC 5.4.99.- )	4	This work	yjbO BSU11620																FIG00014990	PLF_1386_00006702	PGF_00052685
7	BSU27350	NP_390613.1	O32035	trhP1	tRNA hydroxylation protein P1	5	PMID: 31253794 ; PMID: 31358606	yrrN
8	BSU27340	NP_390612.1	O32034	trhP2	tRNA hydroxylation protein P2	5	PMID: 31253794; PMID: 31358606	yrrO
9	BSU27360	NP_390614.1﻿	O32036	trmR	tRNA 5-hydroxyuridine(34) methyltransferase	5	PMID: 29982645	yrrM BSU27360
10	BSU00670	NP_387948.1	P37563	tilS	tRNA(Ile)-lysidine synthetase (EC 6.3.4.19)	4	PMID: 21435031	tilS yacA BSU00670																FIG00000257	PLF_1386_00005537	PGF_00925844
11	BSU00180	NP_387899.1	P21335	tadA	tRNA-specific adenosine-34 deaminase (EC 3.5.4.33)	3		tadA yaaJ BSU00180																FIG00000291	PLF_1386_00007274	PGF_00413351
12	BSU22780	NP_390159.1	P19465	folE	GTP cyclohydrolase I (EC 3.5.4.16) type 1	5	PMID: 19767425; PMID: 1551827	folE mtrA BSU22780																FIG00000226	PLF_1386_00000104	PGF_02820109
13	BSU03340	NP_388216.2	P94398	folE2	GTP cyclohydrolase I (EC 3.5.4.16) type 2	5	PMID: 19767425	folE2 yciA BSU03340																FIG00001146	PLF_1386_00006375	PGF_00006983
14	BSU13730	NP_389256.1	O31676	queD	6-carboxy-5,6,7,8-tetrahydropterin synthase (EC 4.1.2.50)	4	PMID: 14660578; PMID: 17384645	queD ykvK BSU13730																FIG00138171	PLF_1386_00004756	PGF_02827614
15	BSU13740	NP_389257.1	O31677	queE	7-carboxy-7-deazaguanine synthase (EC 4.3.99.3)	4	PMID: 14660578; PMID: 17384645	queE ykvL BSU13740																FIG00000490	PLF_1386_00004920	PGF_00046060
16	BSU13720	NP_389255.1	O31675	queC	7-cyano-7-deazaguanine synthase (EC 6.3.4.20)	4	PMID: 14660578; PMID: 17384645	queC ykvJ BSU13720																FIG00000491	PLF_1386_00000077	PGF_00625415
17	BSU13750	NP_389258.1	O31678	queF	NADPH-dependent 7-cyano-7-deazaguanine reductase (EC 1.7.1.13)	4	PMID: 14660578; PMID: 17384645	queF ykvM BSU13750																FIG01303920	PLF_1386_00004461	PGF_00024855
18	BSU27710	NP_390649.1	O32053	tgt	Queuine tRNA-ribosyltransferase (EC 2.4.2.29)	3		tgt BSU27710																FIG00000274	PLF_1386_00000230	PGF_02061452
19	BSU27720	NP_390650.1	O32054	queA	S-adenosylmethionine:tRNA ribosyltransferase-isomerase (EC 2.4.99.17)	3		queA BSU27720																FIG00000334	PLF_1386_00000201	PGF_00049362
20	BSU08910	NP_388772.2	P97030	queG	Epoxyqueuosine reductase (EC 1.17.99.6)	4	PMID: 2150253	queG ygaP yhbA BSU08910																FIG00000517	PLF_1386_00006049	PGF_06111528
21	BSU08930	NP_388774.2	O31590	cspR	tRNA (cytidine(34)-2'-O)-methyltransferase (EC 2.1.1.207)	3		cspR ygaR BSU08930																FIG00001105	PLF_1386_00000154	PGF_00413203
22	BSU41020	NP_391982.1	P25811	mnmE	tRNA-5-carboxymethylaminomethyl-2-thiouridine(34) synthesis protein MnmE	3		mnmE thdF trmE BSU41020																FIG00000279	PLF_1386_00000251	PGF_00007057
23	BSU41010	NP_391981.1	P25812	mnmG	tRNA-5-carboxymethylaminomethyl-2-thiouridine(34) synthesis protein MnmG	3		mnmG gidA BSU41010																FIG00000576	PLF_1386_00000137	PGF_00413300
24	BSU27500	NP_390627.3	O35020	mnmA	tRNA-specific 2-thiouridylase MnmA (EC 2.8.1.13)	5	PMID: 25825430	mnmA trmU yrrA BSU27500																FIG00000626	PLF_1386_00000169	PGF_00261173
25	BSU27510	NP_390629.2	O34599	iscS1	Cysteine desulfurase (EC 2.8.1.7)	5	PMID: 25825430	iscS1 yrvO BSU27510																FIG00000001	PLF_1386_00006564	PGF_04490570
26	BSU15060	NP_389389.1﻿	O34513	tmcLA	tRNA(Met) cytidine acetate ligase (EC:6.3.4.-)	5	PMID: 30150682
27	BSU36950	NP_391576.1	P39153	tsaC	Threonylcarbamoyl-AMP synthase (EC 2.7.7.87) / SUA5 domain with internal deletion	5	PMID: 23072323; PMID: 19287007 crecy lab unpublished	ywlC BSU36950 ipc-29d																FIG01288644	PLF_1386_00007236	PGF_01618915
28	BSU05940	NP_388475.1	O05518	tsaD	N(6)-L-threonylcarbamoyladenine synthase (EC 2.3.1.234)	5	PMID:23072323; PMID: 21285948	tsaD gcp ydiE BSU05940																FIG01304867	PLF_1386_00000142	PGF_00023591
29	BSU05920	NP_388473.1	O05516	tsaB	tRNA threonylcarbamoyladenosine biosynthesis protein TsaB	5	PMID: 23072323; PMID: 21285948	tsaB ydiC BSU05920																FIG00000247	PLF_1386_00123224	PGF_02792560
30	BSU05910	NP_388472.1	O05515	tsaE	tRNA threonylcarbamoyladenosine biosynthesis protein TsaE	5	PMID:23072323 & de Crecy lab ( unpublished)	tsaE ydiB BSU05910																FIG00000228	PLF_1386_00005487	PGF_03723827
31	BSU25430	NP_390421.1	P54462	mtaB	tRNA t(6)A37-methylthiotransferase (EC 2.8.4.5)	5	PMID:20472640; PMID: 20584901	mtaB tmtB yqeV BSU25430																FIG00002029	PLF_1386_00000328	PGF_00413298
32	BSU27540	NP_390632.3	O32037	tcdA	HesA/MoeB/ThiF family protein	4	PMID:27913733	tcdA yrvM BSU27540																FIG00431220	PLF_1386_00003807	PGF_01767358
34	BSU17330	NP_389615.2	O31795	miaA	tRNA dimethylallyltransferase (EC 2.5.1.75)	3		miaA BSU17330																FIG00000196	PLF_1386_00000462	PGF_04807486
35	BSU17010	NP_389583.1	O31778	miaB	tRNA-i(6)A37 methylthiotransferase (EC 2.8.4.3)	4	PMID:20472640	miaB ymcB BSU17010																FIG00108342	PLF_1386_00000125	PGF_04016408
36	BSU00340	NP_387915.1	P37543	trmN6	tRNA(1)(Val) (adenine(37)-N(6))-methyltransferase (EC 2.1.1.223)	3		yabB BSU00340 trmM																FIG01291286	PLF_1386_00005431	PGF_07426744
37	BSU16030	NP_389485.1	O31741	trmD	tRNA (guanine(37)-N(1))-methyltransferase (EC 2.1.1.228)	3		trmD BSU16030																FIG00000230	PLF_1386_00000386	PGF_00413208
38	BSU15750	NP_389457.1	O34617	rlmN	23S rRNA (adenine(2503)-C(2))-methyltransferase @ tRNA (adenine(37)-C(2))-methyltransferase (EC 2.1.1.192)	3		rlmN yloN BSU15750																FIG00000293	PLF_1386_00000424	PGF_00618776
39	BSU01480	NP_388029.2	P70973	truA	tRNA pseudouridine(38-40) synthase (EC 5.4.99.12)	3		truA ybaH BSU01480																FIG00000093	PLF_1386_00006072	PGF_00413290
40	BSU29900	NP_390868.1	O34522	trmB	tRNA (guanine(46)-N(7))-methyltransferase (EC 2.1.1.33)	5	PMID: 16600901	trmB ytmQ BSU29900																FIG00002733	PLF_1386_00005230	PGF_06530721
41	BSU16130	NP_389495.1	P39815	trmFO	Methylenetetrahydrofolate--tRNA-(uracil-5-)-methyltransferase TrmFO (EC 2.1.1.74)	5	PMID: 16027442	trmFO gid ylyC BSU16130																FIG00138239	PLF_1386_00000416	PGF_02895613
42	BSU16660	NP_389548.1	P32732	truB	tRNA pseudouridine(55) synthase (EC 5.4.99.25)	3		truB ylxN ymxF BSU16660																FIG01016270	PLF_1386_00005027	PGF_00413295
rRNA
	BSU09210	NP_388802.2	P54604	yhcT	Ribosomal large subunit pseudouridine synthase D, Bacillus subtilis YhcT type	4	RluD function this work	yhcT BSU09210																FIG00001743	PLF_1386_00008936	PGF_01821079
Evidence code: [5], validated in vitro with the B. subtilis enzymes and in vivo with the B. subtilis deletion mutant; [4], orthologous to validated enzyme in other species, genetic data in B. subtilis; [3] Orthologous to validated enzyme in other species, with mapping data in B. subtilis ; [2] Orthologous to validated enzyme in other species, without mapping data in B. subtilis; [1] Similarity wi…
