# Supplementary material for: Survey and Validation of tRNA Modifications and Their Corresponding Genes in Bacillus subtilis sp Subtilis Strain 168
Source: Biomolecules. 2020 Jun 30;10(7):977. doi: 10.3390/biom10070977 (PMC7408541; doi:10.3390/biom10070977)
Supplement: Supplementary file 1 [file biomolecules-10-00977-s001.zip › SupDat_proofs/TableS4_FitnessData.xlsx]

## Sheet: Data Explanation
This file contains the data used to prepare figure 5. The data displayed in the "ErmR Fitness" and the "KanR Fitness" sheets was taken from the Gross data set (PMID: 28189581) by extracting the data corresponding to the list of predicted tRNA modification genes. The "ErmR Fitness" and "KanR Fitness" sheets were then used to produce the Z-scored data in "ErmR_Z" and "KanR_Z" sheets. The formula us…
Z-score = (Data point – Average of the data set for 1 gene)/Standard deviation of the dataset for 1 gene

## Sheet: ErmR_Z
		Experiment: RF_ErmR_LB37oC	Experiment: nRF_ErmR_LB16oC	Experiment: nRF_ErmR_glucose complete	Experiment: nRF_ErmR_glucose+NH4+	Experiment: nRF_ErmR_LB52oC	Experiment: nRF_ErmR_LB22oC	Experiment: nRF_ErmR_MC	Experiment: nRF_ErmR_competence medium	Experiment: nRF_ErmR_glucose+glutamine	Experiment: nRF_ErmR_glucose+glutamate	Experiment: nRF_ErmR_glucose+ornithine	Experiment: nRF_ErmR_glucose+adenine	Experiment: nRF_ErmR_glucose+malate+NH4+	Experiment: nRF_ErmR_malate+NH4+	Experiment: nRF_ErmR_pyruvate+NH4+	Experiment: nRF_ErmR_fructose+NH4+	Experiment: nRF_ErmR_glycerol+NH4+	Experiment: nRF_ErmR_gluconate+NH4+	Experiment: nRF_ErmR_succinate+glutamate	Experiment: nRF_ErmR_glucose+nitrate
		Condition: 1	Condition: 2	Condition: 3	Condition: 4	Condition: 5	Condition: 6	Condition: 7	Condition: 8	Condition: 9	Condition: 10	Condition: 11	Condition: 12	Condition: 13	Condition: 14	Condition: 15	Condition: 16	Condition: 17	Condition: 18	Condition: 19	Condition: 20
Gene: tadA	Locus Tag: BSU00180	1.09841	2.38903	0.803513	-1.08885	0.530488	1.40896	1.25922	-0.297333	0.471662	0.622757	0.0169825	-0.184283	-0.749824	-0.644645	-1.30229	-1.05752	-0.569892	-1.13925	-0.89961	-0.667523
Gene: TrmN	Locus Tag: BSU00340	-0.996531	1.33218	-0.224901	-0.0158292	0.30887	1.95534	0.582232	1.30961	-0.612768	1.28371	-0.396585	-1.97086	0.68032	0.33257	-1.28349	-0.5235	0.642882	-0.859385	-0.38129	-1.16257
Gene: dusB	Locus Tag: BSU00810	2.30834	1.02819	1.15156	0.286259	-1.43501	-0.478417	0.630917	0.7724	-0.368078	1.58659	-0.275382	-0.0608904	0.118217	-1.56268	-0.0350266	-0.738745	-0.263943	-0.341081	-0.771938	-1.55128
Gene: truA	Locus Tag: BSU01480	1.9493	-1.41186	1.00835	0.713161	1.13696	1.54655	-0.558633	0.193222	0.0340132	1.10608	-0.0407222	0.220207	-0.102031	0.0480583	-1.33163	-1.181	-0.898843	-0.165612	-1.76145	-0.504115
Gene: folE	Locus Tag: BSU03340	1.16598	-0.781845	0.842737	0.578261	-1.07539	-0.866862	-0.902448	-0.45947	0.27776	-0.758612	-0.444692	0.718869	-0.142675	-0.448153	0.274608	0.00982193	3.05826	-1.66898	0.145767	0.47706
Gene: tsaE	Locus Tag: BSU05910	-1.57974	-0.781958	-1.7855	-0.153009	0.164396	-1.68357	0.380133	-1.01431	0.111067	1.23567	-0.182608	-0.0458299	0.290888	2.10425	-0.11362	0.454277	0.533602	1.36683	1.03621	-0.337182
Gene: dusC	Locus Tag: BSU08030	-0.488522	0.482083	-0.463708	-0.636278	-0.608062	-0.271906	-0.746049	-1.84541	1.29572	-0.239156	0.875205	1.70541	-0.821094	0.265775	0.209769	0.281673	1.88504	-2.00282	0.438349	0.683987
Gene: queG	Locus Tag: BSU08910	2.21858	0.13049	1.64944	0.0929382	-0.0282593	0.930306	0.42149	0.415869	-0.703043	0.597916	-0.659756	-0.637073	0.424211	-0.0190899	-0.824596	-0.0708857	-2.83193	-0.108009	-0.614224	-0.384376
Gene: cspR	Locus Tag: BSU08930	-0.592639	-1.17873	0.102364	-0.159031	0.231507	1.01158	0.602485	0.612192	0.709535	1.92037	-0.792926	0.117093	0.232813	0.788722	-1.19212	0.0828217	-2.65449	0.819737	0.54514	-1.20644
Gene: yjbO	Locus Tag: BSU11620	0.850468	0.444919	0.835778	-1.08738	0.838182	1.84597	0.73209	1.5901	0.181957	-0.563024	0.502066	-0.160693	-1.09532	-0.464937	-2.17679	-1.70604	-0.389683	-0.377334	0.00957528	0.190092
Gene: queC	Locus Tag: BSU13720	0.0547423	1.09659	-0.423628	0.878591	-0.0918631	-0.790322	-0.0328087	-1.00455	0.544828	0.233686	0.0194238	0.212084	0.855677	0.369172	0.426134	-0.111462	-3.62171	-0.306429	1.06807	0.623778
Gene: queD	Locus Tag: BSU13730	-1.79126	1.15759	-1.30484	1.16153	-0.598762	1.30884	-0.219182	-0.249027	-0.826351	0.642415	0.0887459	0.570729	0.702418	0.422327	-0.554573	1.02607	-2.48728	0.278178	-0.0289395	0.701382
Gene: queE	Locus Tag: BSU13740	-0.604833	-0.669225	-1.29598	0.240925	-0.0986219	0.209319	-0.324501	-1.11123	1.10647	0.329849	0.186647	0.735032	0.404118	0.0617284	0.541526	-0.190777	-2.9559	0.571353	1.92438	0.939713
Gene: queF	Locus Tag: BSU13750	0.221522	0.908338	-0.406083	0.810114	0.597433	-0.963837	-0.351022	-0.123883	0.377087	0.631857	-0.211952	-0.203151	0.655483	0.547174	-0.354524	0.490267	-3.82522	0.314929	0.57295	0.31252
Gene: tmcLA	Locus Tag: BSU15060	-1.78787	2.6442	-1.7081	0.421775	-0.154466	1.04773	0.00672245	-1.46992	-0.409233	0.586124	-0.290121	-0.205771	0.519044	0.914127	0.360829	-0.188238	-0.356286	0.892393	-0.0482789	-0.774663
Gene: rlmN	Locus Tag: BSU15750	-1.15995	-1.41017	-0.694972	0.277314	-0.220387	-1.83388	-0.455547	-0.830821	0.159573	-0.462469	0.0587916	-0.382706	0.584454	0.862055	0.885361	2.01436	0.708875	2.01107	0.625699	-0.736656
Gene: trmFO	Locus Tag: BSU16130	1.7835	-1.88639	0.592579	0.639215	1.00466	-1.17814	-0.0303198	-0.881082	0.153411	-0.78615	0.696465	1.69086	-0.678032	-1.06508	-0.52807	-0.0325464	-1.21671	0.0850928	0.252882	1.38386
Gene: truB	Locus Tag: BSU16660	1.4522	0.645329	1.11637	-1.07884	0.65662	1.21091	0.936608	1.11293	0.594782	0.338942	1.05705	-0.297703	-1.27323	-0.945309	-0.811586	-0.942666	-2.04166	-0.6762	-0.269526	-0.785035
Gene: miaB	Locus Tag: BSU17010	-1.13666	-0.272808	-1.03513	0.363865	-0.464099	-0.274839	-0.431559	0.0011942	-0.307017	-0.767169	-0.243702	-0.13765	2.26807	1.92658	0.681013	0.777376	-2.14857	1.28338	-0.0230925	-0.0591831
Gene: miaA	Locus Tag: BSU17330	-1.4415	0.919175	-0.796335	0.0781905	-0.518811	0.277818	0.771748	-1.34457	1.39646	0.305555	0.17207	0.571046	-1.45229	-1.35123	-0.225082	-0.387163	2.61582	-0.251419	0.210741	0.449765
Gene: trmK	Locus Tag: BSU25180	1.16257	-2.25454	-0.204403	-0.533212	0.761143	-1.79181	-0.345923	-1.13386	0.286715	0.698216	0.284741	0.130094	0.815408	1.67225	1.23018	-0.0384884	-0.92228	-0.169801	1.03047	-0.677493
Gene: rimO	Locus Tag: BSU25430	0.571546	-0.130299	1.09946	-0.450976	-0.971116	-1.9713	-0.275047	-1.14288	0.773994	-0.130711	-0.0888911	-0.120128	-0.853284	-0.0184853	1.49794	0.317876	2.53167	0.00190842	0.603075	-1.24435
Gene: yrrO	Locus Tag: BSU27340	2.65784	-0.368417	1.7758	0.533549	0.0495139	-1.31681	-0.699674	-0.209657	0.678893	0.463174	0.0799067	-0.445822	0.196945	-0.270714	-0.039854	-0.291043	-2.43696	-0.257892	-0.0106552	-0.0881279
Gene: yrrN	Locus Tag: BSU27350	2.63197	0.172292	1.00611	0.265305	0.0215547	-1.26642	-0.976721	-1.27418	1.6383	-0.693755	0.774541	0.952047	-0.780167	-0.612256	0.373322	-0.263585	-1.13189	-0.795327	-0.0156844	-0.0254494
Gene: trmR	Locus Tag: BSU27360	3.08015	-0.518479	1.67943	-0.331104	0.22741	0.896102	0.643153	0.413581	-0.880674	-0.230943	-0.548549	0.31926	-0.179118	0.187785	-0.745178	-0.800709	-1.32018	-0.112209	-1.03062	-0.749118
Gene: tcdA	Locus Tag: BSU27540	-0.263847	1.56793	0.443511	0.856826	0.228346	0.326415	0.507241	0.564523	0.196042	0.292778	0.148511	-0.355055	-2.71983	-2.71983	-0.0198807	0.644632	-0.32822	0.390528	-0.0114209	0.250798
Gene: tgt	Locus Tag: BSU27710	-2.18992	-0.431805	-2.11563	-0.712592	-0.176421	0.612048	-0.0194307	-0.0766042	-0.680068	0.154802	-0.0795413	0.769023	-0.644381	0.40823	-0.450402	0.506067	1.00655	1.91864	0.665035	1.5364
Gene: queA	Locus Tag: BSU27720	-2.79613	0.286131	-2.17161	0.27679	-0.561441	1.45892	-0.664981	-0.147408	0.295984	-0.392393	0.31205	0.753876	-0.16311	0.281156	0.00559969	0.720489	0.0341246	0.987455	0.113968	1.37054
Gene: thiI	Locus Tag: BSU29580	1.49303	-1.58067	1.01292	-0.488897	0.12743	-0.868335	0.511681	0.0228877	0.735488	-1.90043	0.454977	-0.0451957	-0.71025	-1.17604	1.1581	-0.321129	1.98611	-0.813571	0.745914	-0.344013
Gene: nifZ	Locus Tag: BSU29590	2.41888	-0.555456	1.66429	-0.67913	0.00719581	-1.51353	-0.522507	-0.33003	-0.0245943	-1.37894	-0.0181805	-0.998371	0.416943	-0.458442	-0.252992	-0.209154	1.52521	1.39075	0.0498534	-0.531797
Gene: trmB	Locus Tag: BSU29900	-0.290756	-0.475331	-0.93784	-0.0475042	0.253713	1.30856	-0.171797	0.783911	-0.420477	-0.560047	-0.757903	-2.72463	-0.410699	0.638234	-0.592522	-0.192928	2.21822	1.05812	0.559211	0.762475
Gene: tsaC	Locus Tag: BSU36950	-1.15317	-1.29119	-1.60383	0.123182	-0.090649	-1.51316	0.623453	-0.837391	0.416476	1.04888	0.0835141	0.197087	0.776969	0.973401	-0.202841	0.742557	-0.19626	2.59467	0.180752	-0.872444
Gene: mnmG	Locus Tag: BSU41010	0.120087	0.615689	0.620169	0.966431	0.681113	-0.82242	0.721897	0.577051	0.00977735	1.08589	0.378924	-0.612989	-0.0595161	0.792771	-0.386981	-0.223946	-3.44796	0.657669	-0.692902	-0.980758
Gene: mnmE	Locus Tag: BSU41020	0.680509	1.16785	1.01338	0.721602	0.602716	-0.701571	1.10974	1.19625	-0.258284	0.123492	-0.101695	-0.957359	0.732884	0.767646	-1.05345	-0.961559	-2.39731	0.656175	-1.0707	-1.27032

## Sheet: ErmR Fitness
		Experiment: 1	Experiment: 2	Experiment: 3	Experiment: 4	Experiment: 5	Experiment: 6	Experiment: 7	Experiment: 8	Experiment: 9	Experiment: 10	Experiment: 11	Experiment: 12	Experiment: 13	Experiment: 14	Experiment: 15	Experiment: 16	Experiment: 17	Experiment: 18	Experiment: 19	Experiment: 20
		Condition: RF_ErmR_LB37oC	Condition: nRF_ErmR_LB16oC	Condition: nRF_ErmR_glucose complete	Condition: nRF_ErmR_glucose+NH4+	Condition: nRF_ErmR_LB52oC	Condition: nRF_ErmR_LB22oC	Condition: nRF_ErmR_MC	Condition: nRF_ErmR_competence medium	Condition: nRF_ErmR_glucose+glutamine	Condition: nRF_ErmR_glucose+glutamate	Condition: nRF_ErmR_glucose+ornithine	Condition: nRF_ErmR_glucose+adenine	Condition: nRF_ErmR_glucose+malate+NH4+	Condition: nRF_ErmR_malate+NH4+	Condition: nRF_ErmR_pyruvate+NH4+	Condition: nRF_ErmR_fructose+NH4+	Condition: nRF_ErmR_glycerol+NH4+	Condition: nRF_ErmR_gluconate+NH4+	Condition: nRF_ErmR_succinate+glutamate	Condition: nRF_ErmR_glucose+nitrate
Gene: tadA	Locus Tag: BSU00180	0.907289	1.24883	0.82925	0.32847	0.756999	0.989472	0.949844	0.53793	0.741432	0.781416	0.621108	0.567847	0.418186	0.44602	0.271986	0.336761	0.465802	0.315131	0.378548	0.439966
Gene: TrmN	Locus Tag: BSU00340	0.913135	1.22221	1.01555	1.0433	1.08639	1.30492	1.12267	1.21921	0.964069	1.21577	0.992761	0.783819	1.13569	1.08954	0.875049	0.975917	1.13072	0.931337	0.994791	0.891098
Gene: dusB	Locus Tag: BSU00810	1.16583	1.0269	1.04029	0.946373	0.759561	0.863381	0.983779	0.999134	0.875357	1.0875	0.885417	0.908696	0.928135	0.745704	0.911503	0.835127	0.886658	0.878287	0.831525	0.746942
Gene: truA	Locus Tag: BSU01480	1.07757	0.811589	1.00311	0.979752	1.01329	1.0457	0.879108	0.938606	0.926007	1.01085	0.920093	0.940742	0.915242	0.927119	0.817937	0.829858	0.852186	0.91021	0.783923	0.883423
Gene: folE	Locus Tag: BSU03340	1.12915	0.863921	1.08513	1.04912	0.82395	0.852344	0.847499	0.907817	1.0082	0.867084	0.909829	1.06827	0.950953	0.909358	1.00777	0.971718	1.38681	0.743124	0.990229	1.03534
Gene: tsaE	Locus Tag: BSU05910	0.491121	0.863648	0.395037	1.15734	1.30555	0.442637	1.40629	0.755148	1.28065	1.80579	1.14352	1.20739	1.36462	2.21138	1.17573	1.44091	1.47796	1.86704	1.71265	1.07134
Gene: dusC	Locus Tag: BSU08030	1.02927	1.14396	1.0322	1.01181	1.01515	1.05487	0.998842	0.868938	1.2401	1.05874	1.19042	1.28851	0.989975	1.1184	1.11179	1.12028	1.30974	0.850338	1.1388	1.16782
Gene: queG	Locus Tag: BSU08910	1.22224	0.788587	1.10404	0.780788	0.755617	0.954694	0.849022	0.847855	0.615477	0.885662	0.624467	0.629178	0.849587	0.757522	0.590233	0.746765	0.173347	0.739055	0.633923	0.681658
Gene: cspR	Locus Tag: BSU08930	0.996552	0.950027	1.05172	1.03097	1.06197	1.1239	1.09142	1.09219	1.09992	1.19604	0.980652	1.05289	1.06208	1.10621	0.948964	1.05017	0.832879	1.10867	1.08687	0.947827
Gene: yjbO	Locus Tag: BSU11620	1.04593	0.998664	1.04422	0.82007	1.0445	1.16196	1.03213	1.13214	0.968015	0.881186	1.00533	0.928078	0.819145	0.892618	0.693097	0.747964	0.901389	0.902828	0.947924	0.968964
Gene: queC	Locus Tag: BSU13720	1.00643	1.18459	0.924628	1.14731	0.981361	0.861922	0.991459	0.825287	1.09024	1.03703	1.00039	1.03334	1.14339	1.0602	1.06994	0.978009	0.377743	0.944669	1.17971	1.10374
Gene: queD	Locus Tag: BSU13730	0.799405	1.23764	0.871693	1.23823	0.976625	1.26012	1.03304	1.0286	0.942802	1.16108	1.0788	1.15043	1.17	1.12837	0.983192	1.2181	0.695966	1.10695	1.06131	1.16984
Gene: queE	Locus Tag: BSU13740	0.960513	0.952561	0.875155	1.06497	1.02303	1.06106	0.995135	0.897971	1.17187	1.07595	1.05826	1.12599	1.08512	1.04284	1.10209	1.01165	0.670149	1.10578	1.27288	1.15127
Gene: queF	Locus Tag: BSU13750	0.991312	1.10226	0.889933	1.08639	1.05203	0.799838	0.898827	0.935518	1.01644	1.05759	0.921292	0.922713	1.06141	1.04392	0.898261	1.03472	0.33763	1.0064	1.04808	1.00601
Gene: tmcLA	Locus Tag: BSU15060	0.61999	2.21803	0.648752	1.41671	1.20894	1.6424	1.26705	0.73463	1.11708	1.47596	1.16002	1.19044	1.45178	1.59423	1.39473	1.19676	1.13617	1.58639	1.24722	0.985315
Gene: rlmN	Locus Tag: BSU15750	0.910725	0.853402	1.01724	1.23998	1.12596	0.756335	1.07209	0.986123	1.21301	1.07051	1.18992	1.08878	1.31034	1.37394	1.37928	1.63792	1.33885	1.63716	1.31979	1.00769
Gene: trmFO	Locus Tag: BSU16130	1.146	0.466691	0.925556	0.934189	1.00183	0.59779	0.810256	0.652777	0.844265	0.670349	0.944786	1.12885	0.690362	0.618719	0.718121	0.809844	0.590651	0.831619	0.862677	1.07203
Gene: truB	Locus Tag: BSU16660	1.09321	0.840744	0.988131	0.301261	0.844277	1.01771	0.931883	0.987055	0.824928	0.744877	0.969569	0.545674	0.240437	0.343042	0.384883	0.343869	0	0.427244	0.55449	0.393191
Gene: miaB	Locus Tag: BSU17010	0.834769	1.28271	0.887416	1.61285	1.18352	1.28166	1.20039	1.42479	1.26497	1.02637	1.2978	1.35279	2.60025	2.42318	1.7773	1.82727	0.310057	2.08965	1.4122	1.39348
Gene: miaA	Locus Tag: BSU17330	0.951762	1.30194	1.04746	1.17719	1.08863	1.2068	1.28007	0.96614	1.37274	1.21092	1.19112	1.2503	0.95016	0.965152	1.1322	1.10816	1.55362	1.1283	1.19685	1.23231
Gene: trmK	Locus Tag: BSU25180	1.13424	0.434503	0.854316	0.786985	1.05203	0.529258	0.825336	0.663989	0.954884	1.03915	0.954479	0.922812	1.06315	1.2386	1.14808	0.888291	0.707314	0.861401	1.10718	0.75744
Gene: rimO	Locus Tag: BSU25430	1.06522	1.0056	1.11007	0.97836	0.934175	0.84921	0.993306	0.919584	1.08242	1.00557	1.00912	1.00647	0.944185	1.0151	1.14392	1.04367	1.23173	1.01683	1.0679	0.910964
Gene: yrrO	Locus Tag: BSU27340	1.16472	0.815256	1.06287	0.919414	0.863518	0.705738	0.777003	0.83359	0.936198	0.911287	0.867028	0.806318	0.880543	0.826539	0.853198	0.824191	0.576385	0.82802	0.85657	0.847624
Gene: yrrN	Locus Tag: BSU27350	1.11758	0.932048	0.994943	0.939064	0.920677	0.823525	0.845377	0.82294	1.04263	0.866721	0.977475	0.990865	0.860203	0.872869	0.947211	0.899169	0.833673	0.85906	0.917869	0.917132
Gene: trmR	Locus Tag: BSU27360	1.36038	0.715369	1.10932	0.748954	0.849061	0.968915	0.923577	0.882429	0.65045	0.766907	0.70998	0.865523	0.776195	0.841958	0.674736	0.664783	0.571675	0.788188	0.623575	0.67403
Gene: tcdA	Locus Tag: BSU27540	0.850091	1.48413	1.09493	1.23799	1.02045	1.0544	1.11699	1.13681	1.00927	1.04276	0.99282	0.818521	0	0	0.934535	1.16454	0.827809	1.07659	0.937463	1.02822
Gene: tgt	Locus Tag: BSU27710	0.822176	1.05157	0.83187	1.01493	1.08489	1.18777	1.10538	1.09792	1.01918	1.12811	1.09753	1.20825	1.02383	1.16118	1.04914	1.17394	1.23924	1.35825	1.19468	1.30838
Gene: queA	Locus Tag: BSU27720	0.76207	1.28558	0.868143	1.284	1.14162	1.48478	1.12404	1.21195	1.28726	1.17034	1.28998	1.36503	1.20928	1.28474	1.23793	1.35936	1.24278	1.4047	1.25634	1.46977
Gene: thiI	Locus Tag: BSU29580	1.0968	0.756205	1.0436	0.877184	0.945479	0.835139	0.988058	0.933895	1.01286	0.720773	0.981774	0.92635	0.852656	0.801042	1.05969	0.895774	1.15144	0.841207	1.01401	0.893239
Gene: nifZ	Locus Tag: BSU29590	1.17019	0.828466	1.08349	0.814257	0.893108	0.718393	0.832251	0.854365	0.889456	0.733856	0.890193	0.777579	0.940184	0.839612	0.863216	0.868252	1.06751	1.05206	0.898009	0.831184
Gene: trmB	Locus Tag: BSU29900	0.96181	0.948226	0.914186	0.979713	1.00188	1.07952	0.970565	1.0409	0.952263	0.941991	0.927429	0.782682	0.952982	1.03018	0.939601	0.96901	1.14646	1.06108	1.02437	1.03933
Gene: tsaC	Locus Tag: BSU36950	0.534814	0.473713	0.33532	1.09981	1.00515	0.375456	1.32126	0.674596	1.22964	1.50958	1.08225	1.13252	1.38922	1.47617	0.95549	1.37398	0.958403	2.19385	1.12529	0.65908
Gene: mnmG	Locus Tag: BSU41010	1.00135	1.14044	1.1417	1.23888	1.1588	0.736845	1.17025	1.1296	0.970396	1.2724	1.074	0.79562	0.95095	1.19014	0.859048	0.904803	0	1.15222	0.773193	0.692408
Gene: mnmE	Locus Tag: BSU41020	1.18127	1.34019	1.28982	1.19467	1.1559	0.730572	1.32124	1.34945	0.875128	0.999625	0.926192	0.647159	1.19835	1.20968	0.615823	0.64579	0.17759	1.17333	0.6102	0.545102

## Sheet: KanR_Z
		Experiment: RF_KanR_LB37oC	Experiment: nRF_KanR_LB16oC	Experiment: nRF_KanR_glucose complete	Experiment: nRF_KanR_glucose+NH4+	Experiment: nRF_KanR_LB52oC	Experiment: nRF_KanR_LB22oC	Experiment: nRF_KanR_glucose+glutamine	Experiment: nRF_KanR_glucose+glutamate	Experiment: nRF_KanR_glucose+ornithine	Experiment: nRF_KanR_glucose+adenine	Experiment: nRF_KanR_glucose+malate+NH4+	Experiment: nRF_KanR_malate+NH4+	Experiment: nRF_KanR_pyruvate+NH4+	Experiment: nRF_KanR_fructose+NH4+	Experiment: nRF_KanR_glycerol+NH4+	Experiment: nRF_KanR_gluconate+NH4+	Experiment: nRF_KanR_succinate+glutamate	Experiment: nRF_KanR_glucose+nitrate
		Condition: 1	Condition: 2	Condition: 3	Condition: 4	Condition: 5	Condition: 6	Condition: 9	Condition: 10	Condition: 11	Condition: 12	Condition: 13	Condition: 14	Condition: 15	Condition: 16	Condition: 17	Condition: 18	Condition: 19	Condition: 20
Gene: tadA	Locus Tag: BSU00180	-0.379467	2.43919	-0.176747	-0.803401	0.519324	1.86902	0.6484	0.821882	-0.147311	0.366034	-0.127467	0.135009	-1.22752	-1.27575	-0.555958	-1.57014	-0.521209	-0.0138872
Gene: trmM	Locus Tag: BSU00340	-0.100663	1.03816	1.07759	0.665797	0.733853	1.10876	0.396884	0.259503	-0.148072	-0.149251	0.635104	0.0832743	-0.837969	-2.04335	-1.89477	-1.0976	-1.11877	1.39152
Gene: dusB	Locus Tag: BSU00810	1.02491	2.70576	0.730457	-0.295328	-0.192422	0.763072	-0.692377	-0.859766	0.705751	-1.62292	0.189104	0.203079	-1.16747	-0.805548	-1.07737	-0.0726188	-0.349288	0.812962
Gene: truA	Locus Tag: BSU01480	2.61226	-1.55258	1.35649	-0.613487	0.643614	0.0678535	0.262229	-1.72187	-1.14961	0.280733	-0.231404	0.47572	-0.0406361	-0.45526	-0.806525	0.114792	0.737217	0.0204694
Gene: folE2	Locus Tag: BSU03340	-2.81618	1.67769	-1.93212	1.33025	-0.287088	0.855505	-0.129035	0.499402	-0.359833	0.369348	0.239053	0.0590162	0.154078	-0.112195	0.458449	-0.0283382	0.231674	-0.209678
Gene: dusC	Locus Tag: BSU08030	0.457408	0.0797928	-0.0362096	0.260109	0.35871	0.38935	0.157219	0.212398	-0.69476	-0.673372	-1.09407	-0.337195	-2.01181	-0.198195	1.74935	0.489625	2.36082	-1.46917
Gene: queG	Locus Tag: BSU08910	1.3146	-1.18995	0.0608423	-0.176605	-1.04434	-1.37867	-1.03832	0.108422	0.0640031	-0.637816	1.14227	-0.772031	1.53531	-0.414293	-1.1157	0.888805	1.74144	0.912033
Gene: cspR	Locus Tag: BSU08930	2.10173	-0.946196	1.77516	0.471397	-0.41072	-0.794188	-0.164249	-0.405578	-1.39242	-0.913784	-1.33855	-0.731067	0.869676	1.44605	0.344819	0.350788	0.0912565	-0.354133
Gene: yjbO	Locus Tag: BSU11620	1.49428	0.415727	1.39896	-1.06207	0.611473	0.198412	0.675406	0.331772	0.605381	1.30639	-0.607649	0.062595	-1.40195	-0.790552	-1.37024	-1.99561	0.622749	-0.495079
Gene: queC	Locus Tag: BSU13720	-0.154792	-1.62276	-0.821995	1.4765	1.33209	-1.25321	0.0907751	0.52958	-1.89335	0.266786	0.0557087	0.0431258	1.40926	-0.591193	0.50221	-0.37568	1.49254	-0.485593
Gene: queD	Locus Tag: BSU13730	-0.932264	0.333042	-1.76415	0.579357	-1.00222	-1.20882	0.622597	0.760808	-0.703963	-0.281459	-0.386702	-1.08298	0.829887	-0.132437	-0.142694	0.923969	1.45826	2.12977
Gene: queE	Locus Tag: BSU13740	-1.11405	-1.85597	-1.97931	1.4442	-0.340776	-1.21282	0.658916	0.900369	0.568161	-0.162457	0.166886	-0.0154303	-0.0706087	-0.434225	0.820758	1.60164	0.780902	0.243824
Gene: queF	Locus Tag: BSU13750	-1.88447	-1.82157	-2.02026	1.21391	0.200622	-0.900909	0.163808	0.142061	0.603523	0.57462	0.987737	0.462115	1.03711	-0.36485	-0.270906	0.155225	0.905004	0.817228
Gene: tmcLA	Locus Tag: BSU15060	-1.7064	0.691538	-1.36409	0.643578	-0.786181	-0.203836	0.177267	0.24896	-1.15094	0.624138	2.17542	0.603257	-1.08914	0.799038	-0.329376	-1.06404	0.542748	1.18806
Gene: rlmN	Locus Tag: BSU15750	-0.0950897	-0.90497	-0.4718	0.512307	-0.726967	-0.300462	0.67666	-0.0836427	-1.70643	1.12356	-0.47642	1.84317	2.1674	-0.112991	-0.382493	-0.518009	0.853212	-1.39704
Gene: trmFO	Locus Tag: BSU16130	-1.34058	-0.466452	-0.352057	-1.70828	0.456065	1.42899	1.20392	1.24796	-0.773408	2.01762	-0.658359	0.0586299	-1.25152	-0.770624	0.12054	0.0720006	0.626632	0.0889201
Gene: truB	Locus Tag: BSU16660	1.52208	-0.233437	0.819297	-1.25773	0.474355	0.119755	0.254495	-0.556064	0.696825	0.122057	-1.68365	-1.44451	-0.875581	0.697341	-0.791072	-0.0264798	-0.168503	2.33083
Gene: miaB	Locus Tag: BSU17010	-1.47064	-1.94219	0.12851	2.18983	-0.897318	-1.25662	0.274105	1.55837	0.447478	-0.570984	1.18472	0.161094	-0.299432	0.481244	-0.231791	0.0259008	0.180329	0.0373992
Gene: miaA	Locus Tag: BSU17330	-0.445908	1.26512	-0.896841	0.594167	-0.102978	-0.00697411	0.580395	0.838209	1.527	0.809378	-1.64523	-2.25129	-1.25881	0.880945	-0.156773	-0.417302	-0.123448	0.810342
Gene: trmK	Locus Tag: BSU25180	-0.0751958	0.570144	0.242657	-0.164832	-0.0039947	0.605214	0.542169	0.936728	0.255651	1.3761	1.12282	1.07716	-0.273205	-1.46159	-1.65918	-1.90986	0.495213	-1.67599
Gene: mtaB	Locus Tag: BSU25430	-1.88065	-1.03856	-1.1516	0.135774	-0.957552	-0.53325	-0.231267	-0.0411004	-0.525202	0.783655	2.20402	1.37784	0.125486	0.759995	0.244497	0.264196	1.30585	-0.842133
Gene: trhP2	Locus Tag: BSU27340	-0.824068	0.9707	-0.57526	-0.896595	-0.32351	-0.0542922	-0.481309	-0.787168	0.522643	2.47706	0.36817	0.189936	-0.225552	1.25531	0.696826	-0.624767	0.530145	-2.21827
Gene: trhP1	Locus Tag: BSU27350	-3.04782	1.40058	-1.49068	0.145887	0.370032	0.601138	0.633342	0.676397	0.198781	0.403965	0.661677	0.0100686	0.0594113	-0.461241	0.39296	0.267212	0.518805	-1.34052
Gene: trmR	Locus Tag: BSU27360	3.1317	-0.532615	2.10267	-0.747498	0.371294	-0.293961	-0.413679	-0.515003	-0.355277	-0.444454	-0.0211055	0.183644	-0.587482	-0.234521	-0.684614	-0.283988	0.267799	-0.942906
Gene: tcdA	Locus Tag: BSU27540	1.6848	-1.84948	-0.0935634	-1.0762	1.18419	-1.52499	-0.253515	-0.473349	-0.19496	-1.10684	-0.450248	0.0559399	0.284776	0.824	0.40776	1.41638	-0.276805	1.4421
Gene: tgt	Locus Tag: BSU27710	-2.04064	-0.0619631	-0.55644	-0.195957	-0.418435	0.778839	-0.206715	0.196539	-0.847054	0.294867	-1.19656	-1.18433	-0.378347	2.01234	0.643191	0.757678	0.525314	1.87767
Gene: queA	Locus Tag: BSU27720	-0.496614	-0.976694	-0.80285	0.553176	-0.685649	-0.448265	1.14728	-0.413395	1.1392	-1.12103	-0.130691	-0.114335	-0.677974	1.76829	-0.689274	-0.407126	-0.254404	2.61036
Gene: thiI	Locus Tag: BSU29580	-1.14283	1.40519	-0.582682	-0.107779	-1.46383	1.85536	0.395445	-0.322506	-0.871588	0.754107	-0.479123	0.73977	-1.05745	-0.671729	2.16328	-0.115165	-0.125087	-0.373395
Gene: nifZ	Locus Tag: BSU29590	-1.66459	0.723979	-0.590662	0.47284	-0.259239	1.81896	-0.660894	-1.19322	-0.445586	-0.352859	0.85504	0.573335	-0.940229	-0.246952	1.25634	-0.589696	2.01259	-0.769158
Gene: trmB	Locus Tag: BSU29900	1.04681	-0.70662	0.972821	-0.434558	1.62735	2.08525	0.263935	-0.0988565	1.14629	-1.25072	-0.177462	-0.535256	0.0160639	-1.83474	-0.314969	-0.419097	-0.248612	-1.13763
Gene: mnmG	Locus Tag: BSU41010	1.78072	1.22844	1.65204	-0.35301	0.901903	-0.745338	-1.15608	1.09419	0.345468	-0.773117	0.816251	0.511155	-0.772715	-0.928194	-0.582814	-1.02586	-0.794052	-1.19899
Gene: mnmE	Locus Tag: BSU41020	1.9828	1.08604	1.84111	-0.312039	0.885158	-0.572405	-0.581425	0.415821	0.464051	-1.1472	0.737522	0.725336	-0.903385	-0.89207	-0.840922	-1.09862	-0.735585	-1.05418

## Sheet: KanR Fitness
		Experiment: 1	Experiment: 2	Experiment: 3	Experiment: 4	Experiment: 5	Experiment: 6	Experiment: 9	Experiment: 10	Experiment: 11	Experiment: 12	Experiment: 13	Experiment: 14	Experiment: 15	Experiment: 16	Experiment: 17	Experiment: 18	Experiment: 19	Experiment: 20
		Condition: RF_KanR_LB37oC	Condition: nRF_KanR_LB16oC	Condition: nRF_KanR_glucose complete	Condition: nRF_KanR_glucose+NH4+	Condition: nRF_KanR_LB52oC	Condition: nRF_KanR_LB22oC	Condition: nRF_KanR_glucose+glutamine	Condition: nRF_KanR_glucose+glutamate	Condition: nRF_KanR_glucose+ornithine	Condition: nRF_KanR_glucose+adenine	Condition: nRF_KanR_glucose+malate+NH4+	Condition: nRF_KanR_malate+NH4+	Condition: nRF_KanR_pyruvate+NH4+	Condition: nRF_KanR_fructose+NH4+	Condition: nRF_KanR_glycerol+NH4+	Condition: nRF_KanR_gluconate+NH4+	Condition: nRF_KanR_succinate+glutamate	Condition: nRF_KanR_glucose+nitrate
Gene: tadA	Locus Tag: BSU00180	0.714532	1.79824	0.792473	0.55154	1.0601	1.57902	1.10972	1.17642	0.80379	1.00116	0.81142	0.912336	0.388475	0.369933	0.646676	0.256748	0.660036	0.855089
Gene: trmM	Locus Tag: BSU00340	0.94361	1.05745	1.06139	1.02023	1.02703	1.06451	0.993346	0.979613	0.938871	0.938753	1.01716	0.961997	0.869907	0.749413	0.764265	0.843953	0.841837	1.09277
Gene: dusB	Locus Tag: BSU00810	1.06707	1.30342	1.02567	0.881428	0.895898	1.03025	0.825598	0.802061	1.02219	0.694752	0.949546	0.951511	0.758794	0.809685	0.771463	0.912744	0.873841	1.03727
Gene: truA	Locus Tag: BSU01480	1.21682	0.686655	1.05697	0.806197	0.96622	0.892929	0.917672	0.665105	0.737952	0.920027	0.854835	0.944848	0.879118	0.826339	0.781624	0.898904	0.978135	0.886897
Gene: folE2	Locus Tag: BSU03340	0.848955	1.32503	0.942611	1.28822	1.11688	1.23793	1.13363	1.2002	1.10918	1.18643	1.17262	1.15355	1.16362	1.13541	1.19586	1.14429	1.17184	1.12508
Gene: dusC	Locus Tag: BSU08030	1.02233	1.00285	0.996863	1.01215	1.01724	1.01882	1.00684	1.00969	0.96289	0.963994	0.942291	0.981336	0.894949	0.988506	1.08897	1.02399	1.12052	0.922942
Gene: queG	Locus Tag: BSU08910	1.12641	0.78727	0.956638	0.924486	0.806986	0.761715	0.807801	0.963081	0.957066	0.862033	1.10307	0.843859	1.15629	0.8923	0.797323	1.06875	1.18421	1.0719
Gene: cspR	Locus Tag: BSU08930	1.13736	0.860397	1.10768	0.98921	0.909054	0.874209	0.931451	0.909522	0.819849	0.863342	0.824744	0.879945	1.0254	1.07778	0.977708	0.978251	0.954668	0.914196
Gene: yjbO	Locus Tag: BSU11620	1.1226	0.891918	1.10221	0.575851	0.933784	0.84544	0.947458	0.873962	0.932481	1.08241	0.673041	0.816392	0.503159	0.633923	0.50994	0.376187	0.936196	0.697118
Gene: queC	Locus Tag: BSU13720	0.996886	0.822683	0.917709	1.19047	1.17333	0.866537	1.02603	1.0781	0.790572	1.04691	1.02187	1.02037	1.18249	0.945098	1.07485	0.970673	1.19237	0.95763
Gene: queD	Locus Tag: BSU13730	0.945169	1.05335	0.874046	1.07441	0.939188	0.921524	1.07811	1.08992	0.964688	1.00081	0.991813	0.932283	1.09583	1.01355	1.01268	1.10387	1.14955	1.20696
Gene: queE	Locus Tag: BSU13740	0.961997	0.896658	0.885796	1.18729	1.0301	0.953299	1.11814	1.1394	1.11014	1.0458	1.0748	1.05875	1.05389	1.02187	1.13239	1.20116	1.12888	1.08158
Gene: queF	Locus Tag: BSU13750	0.897353	0.905615	0.879518	1.3043	1.17121	1.02654	1.16638	1.16352	1.22413	1.22033	1.27459	1.20556	1.28108	1.09694	1.10928	1.16525	1.26373	1.2522
Gene: tmcLA	Locus Tag: BSU15060	0.80659	1.15422	0.856215	1.14727	0.939995	1.02442	1.07967	1.09006	0.887116	1.14445	1.36934	1.14142	0.896075	1.16981	1.00622	0.899714	1.13265	1.2262
Gene: rlmN	Locus Tag: BSU15750	1.00254	0.948584	0.977444	1.04301	0.960444	0.98886	1.05396	1.00331	0.895187	1.08374	0.977136	1.13168	1.15328	1.00135	0.983394	0.974366	1.06572	0.9158
Gene: trmFO	Locus Tag: BSU16130	0.791347	0.898515	0.91254	0.746267	1.01162	1.1309	1.1033	1.1087	0.860882	1.20306	0.874987	0.962891	0.802265	0.861224	0.970481	0.96453	1.03253	0.966604
Gene: truB	Locus Tag: BSU16660	1.14725	0.925247	1.05837	0.795716	1.01475	0.969912	0.986951	0.884449	1.04289	0.970203	0.741856	0.772097	0.844043	1.04295	0.85473	0.951419	0.933459	1.24952
Gene: miaB	Locus Tag: BSU17010	0.948771	0.905027	1.09712	1.28835	1.00196	0.968626	1.11063	1.22977	1.12671	1.03223	1.19511	1.10015	1.05742	1.12985	1.0637	1.0876	1.10193	1.08867
Gene: miaA	Locus Tag: BSU17330	1.01128	1.22671	0.954503	1.14223	1.05446	1.06654	1.1405	1.17296	1.25968	1.16933	0.860274	0.783967	0.908929	1.17834	1.04768	1.01488	1.05188	1.16945
Gene: trmK	Locus Tag: BSU25180	0.876572	1.06684	0.970287	0.850144	0.897565	1.07718	1.05859	1.17493	0.974118	1.30447	1.22979	1.21633	0.818191	0.46781	0.409553	0.335642	1.04475	0.404596
Gene: mtaB	Locus Tag: BSU25430	0.921446	1.02199	1.00849	1.16219	1.03166	1.08232	1.11837	1.14108	1.08328	1.23955	1.40913	1.31049	1.16096	1.23672	1.17517	1.17753	1.30189	1.04544
Gene: trhP2	Locus Tag: BSU27340	1.00268	1.13426	1.02092	0.997359	1.03938	1.05911	1.02781	1.00538	1.10141	1.2447	1.09009	1.07702	1.04656	1.15513	1.11418	1.01729	1.10196	0.900458
Gene: trhP1	Locus Tag: BSU27350	0.85379	1.31701	1.01594	1.18636	1.2097	1.23376	1.23712	1.2416	1.19187	1.21323	1.24007	1.17222	1.17735	1.12314	1.21209	1.19899	1.22519	1.03158
Gene: trmR	Locus Tag: BSU27360	1.27464	0.699762	1.1132	0.66605	0.841574	0.737204	0.718422	0.702526	0.727584	0.713594	0.780011	0.812134	0.691155	0.746529	0.675916	0.738769	0.825337	0.635393
Gene: tcdA	Locus Tag: BSU27540	1.14072	0.744845	0.941524	0.83146	1.08464	0.78119	0.923608	0.898984	0.930166	0.828027	0.901572	0.95827	0.983901	1.0443	0.997677	1.11065	0.920999	1.11353
Gene: tgt	Locus Tag: BSU27710	0.92088	1.09076	1.04831	1.07926	1.06016	1.16295	1.07834	1.11296	1.02336	1.1214	0.99335	0.9944	1.0636	1.26886	1.15131	1.16114	1.14119	1.2573
Gene: queA	Locus Tag: BSU27720	0.961149	0.917697	0.933432	1.05617	0.94404	0.965525	1.10994	0.968682	1.10921	0.904633	0.994269	0.99575	0.944734	1.16615	0.943712	0.969249	0.983072	1.24236
Gene: thiI	Locus Tag: BSU29580	0.972838	1.20438	1.02374	1.06689	0.943667	1.24529	1.11262	1.04738	0.997486	1.14522	1.03315	1.14391	0.980596	1.01565	1.27327	1.06622	1.06532	1.04276
Gene: nifZ	Locus Tag: BSU29590	0.945306	1.10814	1.01852	1.09102	1.04111	1.18279	1.01373	0.977441	1.02841	1.03473	1.11708	1.09787	0.994688	1.04195	1.14444	1.01859	1.19599	1.00635
Gene: trmB	Locus Tag: BSU29900	1.0798	0.943934	1.07407	0.965016	1.12479	1.16027	1.01914	0.991028	1.08751	0.901772	0.984937	0.957213	0.999933	0.856517	0.974282	0.966214	0.979424	0.910536
Gene: mnmG	Locus Tag: BSU41010	1.20051	1.04066	1.16327	0.582917	0.946144	0.46936	0.350472	1.0018	0.785087	0.461319	0.921353	0.833044	0.461435	0.416433	0.516401	0.388165	0.455259	0.338053
Gene: mnmE	Locus Tag: BSU41020	1.13888	0.89517	1.10037	0.51522	0.840578	0.444461	0.44201	0.713028	0.726135	0.288251	0.800455	0.797143	0.354512	0.357587	0.371487	0.301454	0.400114	0.31353
