# Supplementary material for: Survey and Validation of tRNA Modifications and Their Corresponding Genes in Bacillus subtilis sp Subtilis Strain 168
Source: Biomolecules. 2020 Jun 30;10(7):977. doi: 10.3390/biom10070977 (PMC7408541; doi:10.3390/biom10070977)
Supplement: Supplementary file 1 [file biomolecules-10-00977-s001.zip › SupDat_proofs/TableS3_tRNASeq.xls]

## Sheet: Feuille1
RNA	tRNAdb ID	modifications in tRNAdb/Modomics	Modifications detected by RiboMethSeq and RT-signatires	Modifications detected by PsiSeq
Asn_GTT			none	low coverage
Ala_TGC	tdbR00000007	D17, mo5U34, m6A37, m7G46; T54; Psi55	none	Psi55
Ala_GGC		D17, m7G46, T54, Psi55	none	Psi55
Arg_ACG	tdbR00000354	D20a, I34, m1G37, m7G46, T54, Psi55	I34 (RT-signature)	Psi55
Arg_CCG		D20a, m1G37, m7G46, T54, Psi55	none	Psi31
Arg_CCT		D20a, t6A37, m7G46, T54, Psi55	none	Psi31, Psi32
Arg_TCT		D17, D20a, t6A37, m7G46, T54, Psi56	none	Psi55
Asp_GTC			none	Psi55
Cys_GCA			m1A22 (RT-signature)	Psi31, Psi55
Gln_TTG			m1A22 (RT-signature), U*m34 (RiboMethSeq)	Psi38, Psi55
Glu_TTC			m1A22 (RT-signature)	Psi55
Gly_GCC		D20, m7G46, T54, Psi55	none	Psi55
Gly_TCC	tdbR00000116	D20a, cm5U34, m1G37, T54, Psi55	none	Psi55
His_GTG			none	Psi39, Psi55
Ile_GAT			none	Psi55
Ile_CAT	tdbR00000156	D17, D20, D20a, k2C34, t6A37, m7G46, T54, Psi55	k2C34 (RT signature)	Psi55
Leu_CAA			m1A22 (RT-signature), Cm34 (RiboMethSeq)	Psi39, Psi55
Leu_CAG_TAG	tdbR00000219	Leu CAG D17, D20, m1G37, Psi39, T54, Psi55, m1A58	none	Psi39, Psi55
Leu_TAA			s4U8 (RT-signature), m1A22 (RT-signature), U*m34 (RiboMethSeq)	Psi39, Psi55
Leu_GAG			m1A22 (RT-signature)	Psi55
Lys_TTT	tdbR00000179	D17, D20, cmn5s2U34, Psi39, m7G46, T54, Psi55	U*m34 (RiboMethSeq)	Psi55
Met_INI	tdbR00000507	D20, T54, Psi55	none	Psi55
Met_CAT	tdbR00000274	D20a, m6A37, m7G46, D47, T54, Psi55	none	Psi55
Phe_GAA	tdbR00000065	D17, D20, Gm34, ms2i6A37, Psi39, m7G46, T54, Psi55	Gm34 (RiboMethSeq), ms2i6A37 (RT-signature)	Psi39, Psi55
Pro_TGG	tdbR00000316	D20, Psi32,mo5U34, m1G37, m7G46, T54, Psi55	Psi32 (RiboMethSeq)	Psi32, Psi55
Ser_GGA	tdbR00000389	s4U8, D20, m1A22, Psi39, T54, Psi55	m1A22 (RT-signature)	Psi39, Psi55
Ser_TGA	tdbR00000387	s4U8, D20a, m1A22, mo5U34, i6A37, T54, Psi55	m1A22 (RT-signature)	Psi55
Ser_GCT	tdbR00000388	D20a, m1A22, t6A37, T54, Psi55	m1A22 (RT-signature)	Psi55
Thr_TGT	tdbR00000436	D17, D20, mo5U34, t6A37, Psi39, m7G46, T54, Psi55	none	Psi55
Thr_GGT			none	Psi55
Trp_CCA	tdbR00000483	D20, Psi31, i6A37, T54, Psi55	none	Psi31, Ps55
Tyr_GTA	tdbR00000543-4	s4U8, m1A22, Q34, i6A37, Psi39, T54, Psi55	s4U8 (RT-signature), m1A22 (RT-signature), Q34 (RT-signature)	Psi39, Psi55
Val_TAC	tdbR00000453	D17, mo5U34, m6A37, m7G46, T54, Psi55	none	Psi55
Val_GAC		D17, m7G46, T54, Psi55	none	Psi55
Note in red are the ones that did not have a sequence in Modomics
in italics – confirmation of previously known modifications
